# Supplementary material for: Group-specific archaeological signatures of stone tool use in wild macaques
Source: eLife. 2019 Oct 22;8:e46961. doi: 10.7554/eLife.46961 (PMC6805154; doi:10.7554/eLife.46961)
Supplement: Figure 6—source data 1. [file elife-46961-fig6-data1.xlsx]

## Sheet: Tabelle1
Nr	Date	Population	Species	Max_Length	Max_Width
1	2017-01-28	Ao_Lobi	Nerite	1.5	1.3
22	2017-01-29	Ao_Lobi	C_bifasciatus	0.8	0.9
23	2017-01-29	Ao_Lobi	C_bifasciatus	1.1	0.9
24	2017-01-29	Ao_Lobi	C_bifasciatus	1.1	0.8
25	2017-01-29	Ao_Lobi	C_bifasciatus	1.5	0.9
26	2017-01-29	Ao_Lobi	C_bifasciatus	1.9	0.9
27	2017-01-29	Ao_Lobi	C_bifasciatus	1.2	0.9
28	2017-01-29	Ao_Lobi	C_bifasciatus	1.1	1
29	2017-01-29	Ao_Lobi	C_bifasciatus	1.2	0.9
30	2017-01-29	Ao_Lobi	C_bifasciatus	1.2	0.9
31	2017-01-29	Ao_Lobi	C_bifasciatus	1.1	0.9
32	2017-01-29	Ao_Lobi	C_bifasciatus	1.4	0.8
33	2017-01-29	Ao_Lobi	C_bifasciatus	1.8	0.9
34	2017-01-29	Ao_Lobi	C_bifasciatus	1.2	0.9
35	2017-01-29	Ao_Lobi	C_bifasciatus	1.1	0.9
36	2017-01-29	Ao_Lobi	C_bifasciatus	1.2	1
37	2017-01-29	Ao_Lobi	C_bifasciatus	1.1	1.2
38	2017-01-29	Ao_Lobi	C_bifasciatus	1.5	0.8
39	2017-01-29	Ao_Lobi	C_bifasciatus	1.5	0.8
40	2017-01-29	Ao_Lobi	C_bifasciatus	1.5	0.9
41	2017-01-29	Ao_Lobi	C_bifasciatus	1.3	0.7
42	2017-01-29	Ao_Lobi	C_bifasciatus	1	0.5
43	2017-02-03	Ko_Boi	Nerite	2.7	2
44	2017-02-03	Ko_Boi	Nerite	1.6	1.3
45	2017-02-03	Ko_Boi	Nerite	1.9	1.5
67	2017-02-03	Ko_Boi	C_bifasciatus	1.5	0.8
68	2017-02-03	Ko_Boi	C_bifasciatus	1.7	0.8
69	2017-02-03	Ko_Boi	C_bifasciatus	1.5	0.7
70	2017-02-03	Ko_Boi	C_bifasciatus	1.6	0.8
71	2017-02-03	Ko_Boi	C_bifasciatus	1.8	1.1
72	2017-02-03	Ko_Boi	C_bifasciatus	1.5	0.6
73	2017-02-03	Ko_Boi	C_bifasciatus	1.2	0.6
74	2017-02-03	Ko_Boi	C_bifasciatus	1.6	0.9
75	2017-02-03	Ko_Boi	C_bifasciatus	1.6	0.7
76	2017-02-03	Ko_Boi	C_bifasciatus	1.5	0.8
77	2017-02-03	Ko_Boi	C_bifasciatus	1.6	0.7
78	2017-02-03	Ko_Boi	C_bifasciatus	1.7	0.8
79	2017-02-03	Ko_Boi	C_bifasciatus	1.4	0.6
80	2017-02-03	Ko_Boi	C_bifasciatus	1.5	0.8
81	2017-02-03	Ko_Boi	C_bifasciatus	1.6	0.7
82	2017-02-03	Ko_Boi	C_bifasciatus	1.3	0.7
83	2017-02-03	Ko_Boi	C_bifasciatus	1.5	0.7
84	2017-02-03	Ko_Boi	C_bifasciatus	1.5	0.7
85	2017-02-03	Ko_Boi	C_bifasciatus	1.7	0.8
86	2017-02-03	Ko_Boi	C_bifasciatus	1.5	0.9
87	2017-02-03	Ko_Boi	C_bifasciatus	1.6	0.8
88	2017-02-03	Ko_Boi	C_bifasciatus	1.2	0.6
89	2017-02-03	Ko_Boi	C_bifasciatus	1.6	0.8
90	2017-02-03	Ko_Boi	C_bifasciatus	1.6	0.7
91	2017-02-03	Ko_Boi	C_bifasciatus	1.5	0.7
92	2017-02-03	Ko_Boi	C_bifasciatus	1.6	0.9
93	2017-02-03	Ko_Boi	C_bifasciatus	1.6	0.9
94	2017-02-03	Ko_Boi	C_bifasciatus	1.4	0.8
95	2017-02-03	Ko_Boi	C_bifasciatus	1.2	0.6
96	2017-02-03	Ko_Boi	C_bifasciatus	1.3	0.7
97	2017-02-03	Ko_Boi	C_bifasciatus	1.2	0.7
98	2017-02-03	Ko_Boi	C_bifasciatus	1.5	0.7
99	2017-02-03	Ko_Boi	C_bifasciatus	1.5	0.7
100	2017-02-03	Ko_Boi	C_bifasciatus	1.7	0.8
101	2017-02-03	Ko_Boi	C_bifasciatus	1.5	0.8
102	2017-02-03	Ko_Boi	C_bifasciatus	1.3	0.7
103	2017-02-03	Ko_Boi	C_bifasciatus	1.6	0.7
104	2017-02-03	Ko_Boi	C_bifasciatus	1.6	0.6
105	2017-02-03	Ko_Boi	C_bifasciatus	1.5	0.8
106	2017-02-03	Ko_Boi	Thais_bitubercularis	4	3.1
107	2017-02-03	Ko_Boi	Thais_bitubercularis	4.2	3.6
108	2017-02-03	Ko_Boi	Thais_bitubercularis	3.9	2.8
109	2017-02-03	Ko_Boi	Thais_bitubercularis	3.7	3
110	2017-02-03	Ko_Boi	Thais_bitubercularis	4.2	3.5
111	2017-02-03	Ko_Boi	Thais_bitubercularis	4.2	3.8
112	2017-02-03	Ko_Boi	Thais_bitubercularis	3.5	2.9
113	2017-02-03	Ko_Boi	Thais_bitubercularis	4.1	3.1
114	2017-02-03	Ko_Boi	Thais_bitubercularis	3.9	3.1
115	2017-02-03	Ko_Boi	Thais_bitubercularis	3.8	3.4
116	2017-02-03	Ko_Boi	Thais_bitubercularis	3.6	2.7
117	2017-02-03	Ko_Boi	Thais_bitubercularis	3.4	2.9
118	2017-02-03	Ko_Boi	Thais_bitubercularis	3.8	3.6
119	2017-02-03	Ko_Boi	Thais_bitubercularis	4	3.2
120	2017-02-03	Ko_Boi	Thais_bitubercularis	3.8	3
121	2017-02-03	Ko_Boi	Thais_bitubercularis	2.9	2.4
122	2017-02-03	Ko_Boi	Thais_bitubercularis	4.1	3.4
123	2017-02-03	Ko_Boi	Thais_bitubercularis	4	3.4
124	2017-02-03	Ko_Boi	Thais_bitubercularis	3.6	3.1
125	2017-02-03	Ko_Boi	Thais_bitubercularis	3.7	2.9
126	2017-02-03	Ko_Boi	Thais_bitubercularis	3.6	3.9
127	2017-02-03	Ko_Boi	Thais_bitubercularis	3.8	3.4
128	2017-02-03	Ko_Boi	Thais_bitubercularis	3.5	3
129	2017-02-03	Ko_Boi	Thais_bitubercularis	3.1	2.7
130	2017-02-03	Ko_Boi	Thais_bitubercularis	3.9	3.6
131	2017-02-03	Ko_Boi	Thais_bitubercularis	3.1	2.7
132	2017-02-03	Ko_Boi	Thais_bitubercularis	3.5	2.9
133	2017-02-03	Ko_Boi	Thais_bitubercularis	3.6	3
134	2017-02-03	Ko_Boi	Thais_bitubercularis	3.6	3.4
135	2017-02-03	Ko_Boi	Thais_bitubercularis	4.1	3.3
136	2017-02-03	Ko_Boi	Thais_bitubercularis	3.8	3.1
137	2017-02-03	Ko_Boi	Thais_bitubercularis	4	3.2
138	2017-02-03	Ko_Boi	Thais_bitubercularis	3.4	3.1
139	2017-02-03	Ko_Boi	Thais_bitubercularis	4.1	3.4
140	2017-02-03	Ko_Boi	Thais_bitubercularis	3.3	3.3
141	2017-02-03	Ko_Boi	Thais_bitubercularis	3.8	3.6
142	2017-02-03	Ko_Boi	Thais_bitubercularis	3	2.7
143	2017-02-03	Ko_Boi	Thais_bitubercularis	3.6	3
144	2017-02-03	Ko_Boi	Thais_bitubercularis	3.6	2.9
145	2017-02-03	Ko_Boi	Thais_bitubercularis	3.9	3.3
146	2017-02-03	Ko_Boi	Thais_bitubercularis	4.1	3.5
147	2017-02-03	Ko_Boi	Thais_bitubercularis	3.3	2.4
148	2017-02-03	Ko_Boi	Thais_bitubercularis	3.6	2.6
149	2017-02-03	Ko_Boi	Thais_bitubercularis	4.2	3.2
150	2017-02-03	Ko_Boi	Thais_bitubercularis	3.1	3.2
151	2017-02-03	Ko_Boi	Thais_bitubercularis	3.6	3.2
152	2017-02-03	Ko_Boi	Thais_bitubercularis	3	2.5
153	2017-02-03	Ko_Boi	Thais_bitubercularis	4.1	3.7
154	2017-02-03	Ko_Boi	Thais_bitubercularis	4	3.2
155	2017-02-03	Ko_Boi	Thais_bitubercularis	3.9	3.1
156	2017-02-03	Ko_Boi	Thais_bitubercularis	3.8	3.2
157	2017-02-03	Ko_Boi	Thais_bitubercularis	4.1	3.8
158	2017-02-03	Ko_Boi	Thais_bitubercularis	4.3	3.6
159	2017-02-03	Ko_Boi	Thais_bitubercularis	3.2	2.8
160	2017-02-03	Ko_Boi	Thais_bitubercularis	4.2	3.4
161	2017-02-03	Ko_Boi	Thais_bitubercularis	3.9	4.1
162	2017-02-03	Ko_Boi	Thais_bitubercularis	3.8	3
163	2017-02-03	Ko_Boi	Thais_bitubercularis	4	3.4
164	2017-02-03	Ko_Boi	Thais_bitubercularis	3.5	3.3
165	2017-02-03	Ko_Boi	Thais_bitubercularis	3.6	2.9
166	2017-02-03	Ko_Boi	Thais_bitubercularis	4.1	3.4
167	2017-02-03	Ko_Boi	Thais_bitubercularis	3.3	2.9
168	2017-02-03	Ko_Boi	Thais_bitubercularis	3.1	2.8
169	2017-02-03	Ko_Boi	Thais_bitubercularis	3.4	3.2
170	2017-02-03	Ko_Boi	Thais_bitubercularis	3.2	2.8
171	2017-02-03	Ko_Boi	Thais_bitubercularis	3.6	3.3
172	2017-02-03	Ko_Boi	Thais_bitubercularis	3.9	3.2
173	2017-02-03	Ko_Boi	Thais_bitubercularis	4.2	3.7
174	2017-02-03	Ko_Boi	Thais_bitubercularis	4.1	3.6
175	2017-02-03	Ko_Boi	Thais_bitubercularis	3.4	3.2
176	2017-02-03	Ko_Boi	Thais_bitubercularis	2.9	2.8
177	2017-02-03	Ko_Boi	Thais_bitubercularis	3.7	3.3
178	2017-02-03	Ko_Boi	Thais_bitubercularis	3.5	3.4
179	2017-02-03	Ko_Boi	Thais_bitubercularis	3.7	3
180	2017-02-03	Ko_Boi	Thais_bitubercularis	3.6	2.9
181	2017-02-03	Ko_Boi	Thais_bitubercularis	4.6	3.5
182	2017-02-03	Ko_Boi	Thais_bitubercularis	3.9	3.3
183	2017-02-03	Ko_Boi	Thais_bitubercularis	3.8	3.5
184	2017-02-03	Ko_Boi	Thais_bitubercularis	3.6	2.9
185	2017-02-03	Ko_Boi	Thais_bitubercularis	3.6	3.2
186	2017-02-03	Ko_Boi	Thais_bitubercularis	4.2	3.7
187	2017-02-03	Ko_Boi	Thais_bitubercularis	4.2	3.9
188	2017-02-03	Ko_Boi	Thais_bitubercularis	3.9	3.1
189	2017-02-03	Ko_Boi	Thais_bitubercularis	2.9	2.6
190	2017-02-03	Ko_Boi	Thais_bitubercularis	3.5	2.8
191	2017-02-03	Ko_Boi	Thais_bitubercularis	3.9	3.1
192	2017-02-03	Ko_Boi	Thais_bitubercularis	2.9	2.5
193	2017-02-03	Ko_Boi	Thais_bitubercularis	3.7	3.3
194	2017-02-03	Ao_Lobi	Thais_bitubercularis	4.1	3.9
195	2017-02-03	Ao_Lobi	Thais_bitubercularis	3.4	2.5
196	2017-02-03	Ao_Lobi	Thais_bitubercularis	3.8	3.1
197	2017-02-03	Ao_Lobi	Thais_bitubercularis	4.1	3.1
198	2017-02-03	Ao_Lobi	Thais_bitubercularis	4.2	3.6
199	2017-02-03	Ao_Lobi	Thais_bitubercularis	3.6	3.2
200	2017-02-03	Ao_Lobi	Thais_bitubercularis	3.3	2.9
201	2017-02-03	Ao_Lobi	Thais_bitubercularis	3.8	3.4
202	2017-02-03	Ao_Lobi	Thais_bitubercularis	4.1	3.6
203	2017-02-03	Ao_Lobi	Thais_bitubercularis	3.8	3.3
204	2017-02-03	Ao_Lobi	Thais_bitubercularis	4	3.4
205	2017-02-03	Ao_Lobi	Thais_bitubercularis	3.6	3
206	2017-02-04	Ko_Boi	Nerite	1.9	1.5
207	2017-02-04	Ko_Boi	Nerite	1.6	1.3
208	2017-02-04	Ko_Boi	Nerite	1.9	1.5
209	2017-02-04	Ko_Boi	Nerite	2.3	1.7
210	2017-02-04	Ko_Boi	Nerite	1.9	1.5
211	2017-02-04	Ko_Boi	Nerite	2	1.6
212	2017-02-04	Ko_Boi	Nerite	1.5	1.2
213	2017-02-04	Ko_Boi	Nerite	1.9	1.5
214	2017-02-04	Ko_Boi	C_bifasciatus	1.5	0.8
215	2017-02-04	Ko_Boi	C_bifasciatus	1.9	0.9
216	2017-02-04	Ko_Boi	C_bifasciatus	1.7	0.9
217	2017-02-04	Ko_Boi	C_bifasciatus	1.5	0.9
218	2017-02-04	Ko_Boi	C_bifasciatus	1.2	0.7
219	2017-02-04	Ko_Boi	C_bifasciatus	1.9	0.9
220	2017-02-04	Ko_Boi	C_bifasciatus	1.1	0.7
221	2017-02-04	Ko_Boi	C_bifasciatus	1.6	1
222	2017-02-04	Ko_Boi	C_bifasciatus	1.5	0.8
223	2017-02-04	Ko_Boi	C_bifasciatus	1.8	0.9
224	2017-02-04	Ko_Boi	C_bifasciatus	1.4	0.8
225	2017-02-04	Ko_Boi	Nerite	2.2	1.6
226	2017-02-04	Ko_Boi	Nerite	1.1	0.9
227	2017-02-04	Ko_Boi	C_bifasciatus	1.9	0.8
228	2017-02-04	Ko_Boi	C_bifasciatus	1.1	0.6
229	2017-02-04	Ko_Boi	C_bifasciatus	2	0.9
230	2017-02-04	Ko_Boi	C_bifasciatus	1.8	0.8
231	2017-02-04	Ko_Boi	C_bifasciatus	1.6	0.9
232	2017-02-04	Ko_Boi	C_bifasciatus	1.6	0.8
233	2017-02-04	Ko_Boi	C_bifasciatus	1.2	0.6
234	2017-02-04	Ko_Boi	C_bifasciatus	1.7	0.9
235	2017-02-04	Ko_Boi	C_bifasciatus	1.6	0.8
236	2017-02-04	Ko_Boi	C_bifasciatus	1.6	0.9
237	2017-02-04	Ko_Boi	C_bifasciatus	1.2	0.7
238	2017-02-04	Ko_Boi	C_bifasciatus	1.9	0.9
239	2017-02-04	Ko_Boi	C_bifasciatus	1.5	0.7
240	2017-02-04	Ko_Boi	C_bifasciatus	1.8	0.9
241	2017-02-04	Ko_Boi	C_bifasciatus	2.4	1
242	2017-02-04	Ko_Boi	C_bifasciatus	1.1	0.5
243	2017-02-04	Ko_Boi	C_bifasciatus	2.3	1.1
244	2017-02-04	Ko_Boi	C_bifasciatus	1.8	0.9
245	2017-02-04	Ko_Boi	C_bifasciatus	1.7	1
246	2017-02-04	Ko_Boi	C_bifasciatus	1.5	0.8
247	2017-02-04	Ko_Boi	C_bifasciatus	2.1	0.9
248	2017-02-04	Ko_Boi	C_bifasciatus	1.6	0.9
249	2017-02-04	Ko_Boi	C_bifasciatus	1.7	1
250	2017-02-04	Ko_Boi	Nerite	1.9	1.5
251	2017-02-04	Ko_Boi	Nerite	1.8	1.5
252	2017-02-04	Ko_Boi	Nerite	1.5	1.1
253	2017-02-04	Ko_Boi	Nerite	1.6	1.4
254	2017-02-04	Ko_Boi	Nerite	2.1	1.6
255	2017-02-04	Ko_Boi	Nerite	1.6	1.4
256	2017-02-04	Ko_Boi	Nerite	1.7	1.3
257	2017-02-04	Ko_Boi	Nerite	1.9	1.4
258	2017-02-04	Ko_Boi	Nerite	2	1.6
259	2017-02-04	Ko_Boi	Nerite	1.9	1.5
260	2017-02-04	Ko_Boi	Nerite	1.9	1.5
261	2017-02-04	Ko_Boi	Nerite	1.6	1.2
262	2017-02-04	Ko_Boi	Nerite	1.8	1.4
263	2017-02-04	Ko_Boi	Nerite	1.7	1.4
264	2017-02-04	Ko_Boi	Nerite	1.8	1.4
265	2017-02-04	Ko_Boi	Nerite	1.9	1.4
266	2017-02-04	Ko_Boi	Nerite	1.8	1.4
267	2017-02-04	Ko_Boi	Nerite	1.7	1.4
268	2017-02-04	Ko_Boi	Nerite	2	1.6
269	2017-02-04	Ko_Boi	Nerite	1.7	1.3
270	2017-02-04	Ko_Boi	Nerite	1.8	1.5
271	2017-02-04	Ko_Boi	Nerite	1.8	1.4
272	2017-02-04	Ko_Boi	Nerite	1.9	1.5
273	2017-02-04	Ko_Boi	Nerite	1.7	1.4
274	2017-02-04	Ko_Boi	Nerite	1.8	1.5
275	2017-02-04	Ko_Boi	Nerite	2.1	1.5
276	2017-02-04	Ko_Boi	Nerite	1.6	1.2
277	2017-02-04	Ko_Boi	Nerite	1.9	1.5
278	2017-02-04	Ko_Boi	Nerite	1.8	1.3
279	2017-02-04	Ko_Boi	Nerite	2.6	1.9
280	2017-02-04	Ko_Boi	Nerite	1.6	1.2
281	2017-02-04	Ko_Boi	Nerite	1.6	1.4
282	2017-02-04	Ko_Boi	Nerite	1.3	1.1
283	2017-02-04	Ko_Boi	Nerite	1.9	1.6
284	2017-02-04	Ko_Boi	Nerite	1.8	1.5
285	2017-02-04	Ko_Boi	Nerite	2.6	2.8
286	2017-02-04	Ko_Boi	Nerite	1.6	1.2
287	2017-02-04	Ko_Boi	Nerite	1.6	1.6
288	2017-02-04	Ko_Boi	Nerite	1.7	1.8
289	2017-02-04	Ko_Boi	Nerite	1.7	1.9
290	2017-02-04	Ko_Boi	Nerite	1.8	1.8
291	2017-02-04	Ko_Boi	Nerite	1.9	1.5
292	2017-02-04	Ko_Boi	Nerite	1.7	1.9
293	2017-02-04	Ko_Boi	Nerite	1.7	1.3
294	2017-02-04	Ko_Boi	Nerite	1.4	1.1
295	2017-02-04	Ko_Boi	Nerite	1.8	1.5
296	2017-02-04	Ko_Boi	Nerite	1.4	1.2
297	2017-02-04	Ko_Boi	Nerite	1.7	1.3
298	2017-02-04	Ko_Boi	Nerite	1.5	1.2
299	2017-02-04	Ko_Boi	Nerite	1.6	1.6
300	2017-02-04	Ko_Boi	Nerite	1.6	1.1
301	2017-02-04	Ko_Boi	Nerite	1.8	1.4
302	2017-02-04	Ko_Boi	Nerite	1.8	1.3
303	2017-02-04	Ko_Boi	Nerite	1.1	1
304	2017-02-04	Ko_Boi	Nerite	1.2	1.2
305	2017-02-04	Ko_Boi	Nerite	1.4	1.2
306	2017-02-04	Ko_Boi	Nerite	1.7	1.4
307	2017-02-04	Ko_Boi	Nerite	1.8	1.4
308	2017-02-04	Ko_Boi	Nerite	1.8	1.4
309	2017-02-04	Ko_Boi	Nerite	1.4	1.2
310	2017-02-04	Ko_Boi	Nerite	1.7	1.4
311	2017-02-04	Ko_Boi	Nerite	1.8	1.5
312	2017-02-04	Ko_Boi	Nerite	1.9	1.6
313	2017-02-04	Ko_Boi	Nerite	1.6	1.4
314	2017-02-04	Ko_Boi	Nerite	2.7	1.4
315	2017-02-04	Ko_Boi	Nerite	1.6	1.3
316	2017-02-04	Ko_Boi	Nerite	1.7	1.2
317	2017-02-04	Ko_Boi	Nerite	1.9	1.4
318	2017-02-04	Ko_Boi	Nerite	1.8	1.4
319	2017-02-04	Ko_Boi	Nerite	2	1.5
320	2017-02-04	Ko_Boi	Nerite	1.7	1.3
321	2017-02-04	Ko_Boi	Nerite	1.8	1.4
322	2017-02-04	Ko_Boi	Nerite	1.9	1.5
323	2017-02-04	Ko_Boi	Nerite	1.7	1.3
324	2017-02-04	Ko_Boi	Nerite	1.9	1.6
325	2017-02-04	Ko_Boi	Nerite	1.6	1.3
326	2017-02-04	Ko_Boi	Nerite	1.9	1.5
327	2017-02-04	Ko_Boi	Nerite	1.5	1.4
328	2017-02-04	Ko_Boi	Nerite	1.5	1.2
329	2017-02-04	Ko_Boi	Nerite	2.6	2
330	2017-02-04	Ko_Boi	Nerite	1.6	1.4
331	2017-02-04	Ko_Boi	Nerite	2	1.6
332	2017-02-04	Ko_Boi	Nerite	1.6	1.4
333	2017-02-04	Ko_Boi	Nerite	1.7	1.5
334	2017-02-04	Ko_Boi	Nerite	1.6	1.3
335	2017-02-04	Ko_Boi	Nerite	1.7	1.3
336	2017-02-04	Ko_Boi	Nerite	2	1.5
337	2017-02-04	Ko_Boi	Nerite	1.9	1.4
338	2017-02-04	Ko_Boi	Nerite	1.9	1.5
339	2017-02-04	Ko_Boi	Nerite	1.9	1.5
340	2017-02-04	Ko_Boi	Nerite	1.6	1.4
341	2017-02-04	Ko_Boi	Nerite	1.6	1.3
342	2017-02-04	Ko_Boi	Nerite	1.8	1.3
343	2017-02-04	Ko_Boi	Nerite	2.2	1.7
344	2017-02-04	Ko_Boi	Nerite	1.8	1.4
345	2017-02-04	Ko_Boi	Nerite	1.6	1.3
346	2017-02-04	Ko_Boi	Nerite	1.6	1.4
347	2017-02-04	Ko_Boi	Nerite	1.5	1.1
348	2017-02-04	Ko_Boi	Nerite	1.9	1.6
349	2017-02-04	Ko_Boi	Nerite	2.1	1.6
350	2017-02-04	Ko_Boi	Nerite	1.9	1.6
351	2017-02-04	Ko_Boi	Nerite	1.6	1.3
352	2017-02-04	Ko_Boi	Nerite	2	1.6
353	2017-02-04	Ko_Boi	Nerite	1.7	1.5
354	2017-02-04	Ko_Boi	Nerite	1.7	1.4
355	2017-02-04	Ko_Boi	Nerite	2.5	1.9
356	2017-02-04	Ko_Boi	M_labio	2.5	2
357	2017-02-04	Ko_Boi	M_labio	1.5	1.3
358	2017-02-04	Ko_Boi	M_labio	1.8	1.6
459	2017-02-07	Ko_Boi	M_labio	1.7	1.4
460	2017-02-07	Ko_Boi	M_labio	2	1.5
461	2017-02-07	Ko_Boi	M_labio	1.9	1.6
462	2017-02-07	Ko_Boi	M_labio	1.7	1.3
463	2017-02-07	Ko_Boi	M_labio	1.4	1.2
464	2017-02-07	Ko_Boi	M_labio	2.5	2
465	2017-02-07	Ko_Boi	M_labio	1.9	1.6
466	2017-02-09	Ao_Lobi	Nerite	1.7	1.6
467	2017-02-09	Ao_Lobi	Nerite	2.3	1.7
468	2017-02-09	Ao_Lobi	Nerite	1.8	1.5
469	2017-02-09	Ao_Lobi	Nerite	2.1	1.8
470	2017-02-09	Ao_Lobi	Nerite	2.6	1.6
471	2017-02-09	Ao_Lobi	Nerite	2.7	1.8
472	2017-02-09	Ao_Lobi	Nerite	2.6	1.6
473	2017-02-09	Ao_Lobi	Nerite	1.6	1.3
474	2017-02-09	Ao_Lobi	Nerite	1.8	1.5
475	2017-02-09	Ao_Lobi	Nerite	1.5	1.6
476	2017-02-09	Ao_Lobi	Nerite	2.6	2.5
477	2017-02-09	Ao_Lobi	Nerite	2	1.4
478	2017-02-09	Ao_Lobi	Nerite	1.9	1.6
479	2017-02-09	Ao_Lobi	Nerite	1.8	1.8
480	2017-02-09	Ao_Lobi	Nerite	1.9	1.5
481	2017-02-09	Ao_Lobi	Nerite	1.6	1.7
482	2017-02-09	Ao_Lobi	Nerite	1.6	1.1
483	2017-02-09	Ao_Lobi	Nerite	2.1	1.6
484	2017-02-09	Ao_Lobi	Nerite	1.9	1.4
485	2017-02-09	Ao_Lobi	Nerite	1.6	1.3
486	2017-02-09	Ao_Lobi	Nerite	1.7	1.3
487	2017-02-09	Ao_Lobi	Nerite	2.6	1.9
488	2017-02-09	Ao_Lobi	Nerite	1.9	1.5
489	2017-02-09	Ao_Lobi	Nerite	1.9	1.5
490	2017-02-09	Ao_Lobi	Nerite	1.8	1.4
491	2017-02-09	Ao_Lobi	Nerite	1.5	1.3
492	2017-02-09	Ao_Lobi	Nerite	1.6	1.1
493	2017-02-09	Ao_Lobi	Nerite	2.1	1.5
494	2017-02-09	Ao_Lobi	Nerite	1.7	1.1
495	2017-02-09	Ao_Lobi	Nerite	1.8	1.4
496	2017-02-09	Ao_Lobi	M_labio	2.3	1.9
497	2017-02-09	Ao_Lobi	M_labio	2.1	1.7
498	2017-02-09	Ao_Lobi	M_labio	2	1.7
499	2017-02-09	Ao_Lobi	Thais_bitubercularis	4.6	3.6
500	2017-02-09	Ao_Lobi	Thais_bitubercularis	3.6	2.9
501	2017-02-09	Ao_Lobi	Nerite	1.5	1.3
502	2017-02-09	Ao_Lobi	Nerite	1.6	1.5
503	2017-02-09	Ao_Lobi	Nerite	1.6	1.4
504	2017-02-09	Ao_Lobi	Nerite	1.9	1.4
505	2017-02-09	Ao_Lobi	Nerite	2	1.7
506	2017-02-09	Ao_Lobi	Nerite	1.7	1.5
507	2017-02-09	Ao_Lobi	Nerite	2.1	1.8
508	2017-02-09	Ao_Lobi	Nerite	1.8	1.6
509	2017-02-09	Ao_Lobi	Nerite	1.7	1.4
510	2017-02-09	Ao_Lobi	Nerite	2.2	1.4
511	2017-02-09	Ao_Lobi	Nerite	1.9	1.5
512	2017-02-09	Ao_Lobi	Nerite	1.6	1.1
513	2017-02-09	Ao_Lobi	Nerite	1.9	1.5
514	2017-02-09	Ao_Lobi	Nerite	1.6	1.4
515	2017-02-09	Ao_Lobi	Nerite	1.6	1.4
516	2017-02-09	Ao_Lobi	Nerite	2	1.6
517	2017-02-09	Ao_Lobi	Nerite	1.7	1.5
518	2017-02-09	Ao_Lobi	Nerite	1.6	1.3
519	2017-02-09	Ao_Lobi	Nerite	2.4	1.5
520	2017-02-09	Ao_Lobi	Nerite	1.8	1.9
521	2017-02-09	Ao_Lobi	Nerite	2.6	1.8
522	2017-02-09	Ao_Lobi	Nerite	1.6	1.3
523	2017-02-09	Ao_Lobi	Nerite	1.9	1.3
524	2017-02-09	Ao_Lobi	Nerite	1.8	1.3
525	2017-02-09	Ao_Lobi	Nerite	1.6	1.2
526	2017-02-09	Ao_Lobi	Nerite	2.3	1.4
527	2017-02-09	Ao_Lobi	Nerite	1.9	1.3
528	2017-02-09	Ao_Lobi	Nerite	2	1.6
529	2017-02-09	Ao_Lobi	Nerite	1.7	1.3
530	2017-02-09	Ao_Lobi	Nerite	1.8	1.5
531	2017-02-09	Ao_Lobi	Nerite	1.6	1.2
532	2017-02-09	Ao_Lobi	Nerite	2.5	1.8
533	2017-02-09	Ao_Lobi	Nerite	1.8	1.4
534	2017-02-09	Ao_Lobi	Nerite	1.6	1.2
535	2017-02-09	Ao_Lobi	Nerite	2.2	1.9
536	2017-02-09	Ao_Lobi	Nerite	2	1.7
537	2017-02-09	Ao_Lobi	Nerite	1.9	1.5
538	2017-02-09	Ao_Lobi	Nerite	1.8	1.3
539	2017-02-09	Ao_Lobi	Nerite	1.9	1.6
540	2017-02-09	Ao_Lobi	Nerite	1.5	1.4
541	2017-02-09	Ao_Lobi	Nerite	1.9	1.7
542	2017-02-09	Ao_Lobi	Nerite	2.1	1.6
543	2017-02-09	Ao_Lobi	Nerite	1.9	1.5
544	2017-02-09	Ao_Lobi	Nerite	1.6	1.4
545	2017-02-09	Ao_Lobi	Nerite	1.7	1.5
546	2017-02-09	Ao_Lobi	Nerite	1.9	1.5
547	2017-02-09	Ao_Lobi	Nerite	1.8	1.6
548	2017-02-09	Ao_Lobi	Nerite	1.8	1.5
549	2017-02-09	Ao_Lobi	Nerite	1.6	1.3
550	2017-02-09	Ao_Lobi	Nerite	1.6	1.5
551	2017-02-09	Ao_Lobi	Nerite	1.5	1.3
552	2017-02-09	Ao_Lobi	Nerite	1.6	1.4
553	2017-02-09	Ao_Lobi	Nerite	1.7	1.5
554	2017-02-09	Ao_Lobi	Nerite	2	1.4
555	2017-02-09	Ao_Lobi	Nerite	1.5	1.2
556	2017-02-09	Ao_Lobi	Nerite	2	1.4
557	2017-02-09	Ao_Lobi	Nerite	1.6	1.3
558	2017-02-09	Ao_Lobi	Nerite	1.7	1.4
559	2017-02-09	Ao_Lobi	Nerite	1.6	1.3
560	2017-02-09	Ao_Lobi	Nerite	1.8	1.3
561	2017-02-09	Ao_Lobi	Nerite	1.6	1.4
562	2017-02-09	Ao_Lobi	Nerite	2.2	1.8
563	2017-02-09	Ao_Lobi	Nerite	1.7	1.4
564	2017-02-09	Ao_Lobi	Nerite	1.9	1.4
565	2017-02-09	Ao_Lobi	Nerite	1.5	1.2
566	2017-02-09	Ao_Lobi	Nerite	2.1	1.7
567	2017-02-09	Ao_Lobi	Nerite	1.9	1.6
568	2017-02-09	Ao_Lobi	Nerite	1.6	1.2
569	2017-02-09	Ao_Lobi	Nerite	1.8	1.5
570	2017-02-09	Ao_Lobi	Nerite	1.7	1.4
571	2017-02-09	Ao_Lobi	Nerite	1.5	1.3
572	2017-02-09	Ao_Lobi	Nerite	1.9	1.5
573	2017-02-09	Ao_Lobi	Nerite	2	1.7
574	2017-02-09	Ao_Lobi	Nerite	1.9	1.5
575	2017-02-09	Ao_Lobi	Nerite	1.7	1.4
576	2017-02-09	Ao_Lobi	Nerite	2.3	1.8
577	2017-02-09	Ao_Lobi	Nerite	2	1.4
578	2017-02-09	Ao_Lobi	Nerite	1.5	1.1
579	2017-02-09	Ao_Lobi	Nerite	2.5	2
580	2017-02-09	Ao_Lobi	Nerite	1.4	1.2
581	2017-02-09	Ao_Lobi	Nerite	1.5	1.3
582	2017-02-09	Ao_Lobi	Nerite	1.5	1.3
583	2017-02-09	Ao_Lobi	Nerite	1.4	1.2
584	2017-02-09	Ao_Lobi	Nerite	1.6	1.3
585	2017-02-09	Ao_Lobi	Nerite	1.6	1.4
586	2017-02-09	Ao_Lobi	Nerite	2.2	1.7
587	2017-02-09	Ao_Lobi	Nerite	1.4	1.2
588	2017-02-09	Ao_Lobi	Nerite	2	1.5
589	2017-02-09	Ao_Lobi	Nerite	1.6	1.2
