# Supplementary material for: Group-specific archaeological signatures of stone tool use in wild macaques
Source: eLife. 2019 Oct 22;8:e46961. doi: 10.7554/eLife.46961 (PMC6805154; doi:10.7554/eLife.46961)
Supplement: Figure 8—source data 1. [file elife-46961-fig8-data1.xlsx]

## Sheet: Tabelle1
Nr	Date	Population	Max_length	Max_width
1	2017-01-26	Ao_Lobi	3	1.4
2	2017-01-26	Ao_Lobi	2.5	2
3	2017-01-26	Ao_Lobi	2.7	1.8
4	2017-01-26	Ao_Lobi	4	2.1
5	2017-01-26	Ao_Lobi	2.6	2
6	2017-01-26	Ao_Lobi	3.1	1.7
7	2017-01-26	Ao_Lobi	3.6	2.6
8	2017-01-26	Ao_Lobi	3.6	1.9
9	2017-01-26	Ao_Lobi	2.6	1.6
10	2017-01-26	Ao_Lobi	2.5	1.9
11	2017-01-26	Ao_Lobi	2.7	1.6
12	2017-01-26	Ao_Lobi	3	2.7
13	2017-01-26	Ao_Lobi	3.7	2.2
14	2017-01-26	Ao_Lobi	2.9	1.7
15	2017-01-26	Ao_Lobi	3.3	2.5
16	2017-01-26	Ao_Lobi	3.2	1.4
17	2017-01-26	Ao_Lobi	2.8	2.4
18	2017-01-26	Ao_Lobi	3.9	2.5
19	2017-01-26	Ao_Lobi	3.1	1.9
20	2017-01-26	Ao_Lobi	2.7	2.3
21	2017-01-26	Ao_Lobi	3.5	2.7
22	2017-01-26	Ao_Lobi	3.1	1.5
23	2017-01-26	Ao_Lobi	3.2	1.9
24	2017-01-26	Ao_Lobi	2.7	1.9
25	2017-01-26	Ao_Lobi	3.3	2.6
26	2017-01-26	Ao_Lobi	3.5	2.7
27	2017-01-26	Ao_Lobi	3.5	2.9
28	2017-01-26	Ao_Lobi	3.4	2.6
29	2017-01-26	Ao_Lobi	2.6	2.2
30	2017-01-26	Ao_Lobi	3.3	2.9
31	2017-01-26	Ao_Lobi	1.9	1.9
32	2017-01-26	Ao_Lobi	2.8	1.7
33	2017-01-26	Ao_Lobi	2.9	2.3
34	2017-01-26	Ao_Lobi	3.3	2.2
35	2017-01-26	Ao_Lobi	3.9	1.8
36	2017-01-26	Ao_Lobi	3.2	1.5
37	2017-01-26	Ao_Lobi	4.1	2.6
38	2017-01-26	Ao_Lobi	2.7	1.6
39	2017-01-26	Ao_Lobi	2.6	2
40	2017-01-26	Ao_Lobi	2.4	1.3
41	2017-01-26	Ao_Lobi	3	2.1
42	2017-01-26	Ao_Lobi	2.7	1.3
43	2017-01-26	Ao_Lobi	1.9	1.9
44	2017-01-26	Ao_Lobi	3	1.7
45	2017-01-26	Ao_Lobi	2.6	1.7
46	2017-01-26	Ao_Lobi	1.9	2.2
47	2017-01-26	Ao_Lobi	2.1	1.6
48	2017-01-26	Ao_Lobi	3.4	2.4
49	2017-01-26	Ao_Lobi	4	2.9
50	2017-01-26	Ao_Lobi	2.9	2.8
51	2017-01-26	Ao_Lobi	3.1	2.3
52	2017-01-26	Ao_Lobi	2.9	2.1
53	2017-01-26	Ao_Lobi	3	2.6
54	2017-01-26	Ao_Lobi	3.3	3
55	2017-01-26	Ao_Lobi	3.1	2.8
56	2017-01-26	Ao_Lobi	3.4	2.2
57	2017-01-26	Ao_Lobi	2.7	2.3
58	2017-01-26	Ao_Lobi	3.1	2.6
59	2017-01-26	Ao_Lobi	3.9	3
60	2017-01-26	Ao_Lobi	2.6	1.1
61	2017-01-26	Ao_Lobi	2.8	1.3
62	2017-01-26	Ao_Lobi	2.8	2.2
63	2017-01-26	Ao_Lobi	3.4	2.9
64	2017-01-26	Ao_Lobi	3.2	2.4
65	2017-01-26	Ao_Lobi	2.5	1.7
66	2017-01-26	Ao_Lobi	3.6	2.6
67	2017-01-26	Ao_Lobi	3.6	2.7
68	2017-01-26	Ao_Lobi	2.7	2.2
69	2017-01-26	Ao_Lobi	3.1	1.9
70	2017-01-26	Ao_Lobi	3.1	2.2
71	2017-01-26	Ao_Lobi	3	2.6
72	2017-01-26	Ao_Lobi	3.5	2.3
73	2017-01-26	Ao_Lobi	2.9	2.3
74	2017-01-26	Ao_Lobi	3	1.7
75	2017-01-26	Ao_Lobi	2.5	1.5
76	2017-01-26	Ao_Lobi	3.9	2.6
77	2017-01-26	Ao_Lobi	2.6	2.8
78	2017-01-26	Ao_Lobi	2.3	2.1
79	2017-01-26	Ao_Lobi	3.2	3.4
80	2017-01-26	Ao_Lobi	3.1	2.6
81	2017-01-26	Ao_Lobi	2.9	2.9
82	2017-01-26	Ao_Lobi	3.6	1.7
83	2017-01-26	Ao_Lobi	3.3	2.4
84	2017-01-26	Ao_Lobi	3.4	1.3
85	2017-01-26	Ao_Lobi	2.7	2.4
86	2017-01-26	Ao_Lobi	3.2	2
87	2017-01-26	Ao_Lobi	2.7	2.6
88	2017-01-26	Ao_Lobi	3.2	2
89	2017-01-26	Ao_Lobi	3	2.6
90	2017-01-26	Ao_Lobi	3.2	2
91	2017-01-26	Ao_Lobi	2.6	1.6
92	2017-01-26	Ao_Lobi	2.7	2.7
93	2017-01-26	Ao_Lobi	3.6	2.4
94	2017-01-26	Ao_Lobi	2.1	2.4
95	2017-01-26	Ao_Lobi	3.2	2.1
96	2017-01-26	Ao_Lobi	3	1.7
97	2017-01-26	Ao_Lobi	3.1	3.1
98	2017-01-26	Ao_Lobi	3.9	2.7
99	2017-01-26	Ao_Lobi	3	2.2
100	2017-01-26	Ao_Lobi	3.1	2
101	2017-01-26	Ao_Lobi	3	1.5
102	2017-01-26	Ao_Lobi	3.3	2.4
103	2017-01-26	Ao_Lobi	2.9	3.1
104	2017-01-26	Ao_Lobi	3	3
105	2017-01-26	Ao_Lobi	3.5	2.7
106	2017-01-26	Ao_Lobi	2.9	2.2
107	2017-01-26	Ao_Lobi	2.2	2.7
108	2017-01-26	Ao_Lobi	1.9	2.1
109	2017-01-26	Ao_Lobi	2.5	1.9
110	2017-01-26	Ao_Lobi	2.2	1.6
111	2017-01-26	Ao_Lobi	2.9	1.8
112	2017-01-26	Ao_Lobi	2.6	3.1
113	2017-01-26	Ao_Lobi	4.1	2
114	2017-01-26	Ao_Lobi	3.4	2.1
115	2017-01-26	Ao_Lobi	2.3	2.7
116	2017-01-26	Ao_Lobi	3	1.6
117	2017-01-26	Ao_Lobi	4	2.7
118	2017-01-26	Ao_Lobi	2.5	1.9
119	2017-01-26	Ao_Lobi	2.7	1.3
120	2017-01-26	Ao_Lobi	2.7	1.6
121	2017-01-26	Ao_Lobi	3.6	1.5
122	2017-01-26	Ao_Lobi	3	1.9
123	2017-01-26	Ao_Lobi	2.1	1.6
124	2017-01-26	Ao_Lobi	1.9	1.8
125	2017-01-26	Ao_Lobi	2.6	2
126	2017-01-26	Ao_Lobi	2.9	2.2
127	2017-01-26	Ao_Lobi	1.6	1.8
128	2017-01-26	Ao_Lobi	3	2.1
129	2017-01-26	Ao_Lobi	3	2.6
130	2017-01-26	Ao_Lobi	2.9	2
131	2017-01-26	Ao_Lobi	3.3	2.1
132	2017-01-26	Ao_Lobi	2.3	2.1
133	2017-01-26	Ao_Lobi	1.8	1.9
134	2017-01-26	Ao_Lobi	3	1.7
135	2017-01-26	Ao_Lobi	2.4	1.8
136	2017-01-26	Ao_Lobi	2.5	1.8
137	2017-01-26	Ao_Lobi	3.5	1.9
138	2017-01-26	Ao_Lobi	3.2	2.7
139	2017-01-26	Ao_Lobi	2.2	2
140	2017-01-26	Ao_Lobi	3.5	2.4
141	2017-01-26	Ao_Lobi	3.9	2.6
142	2017-01-26	Ao_Lobi	4.6	4.5
143	2017-01-26	Ao_Lobi	1.6	2.2
144	2017-01-26	Ao_Lobi	3.6	2
145	2017-01-26	Ao_Lobi	3.7	2.1
146	2017-01-26	Ao_Lobi	2.1	1.6
147	2017-01-26	Ao_Lobi	3.1	2.9
148	2017-01-26	Ao_Lobi	3	2.6
149	2017-01-26	Ao_Lobi	1.3	1.5
150	2017-01-26	Ao_Lobi	2.9	1.7
151	2017-01-26	Ao_Lobi	1.7	2
152	2017-01-26	Ao_Lobi	2.5	1.6
153	2017-01-26	Ao_Lobi	4.3	2.6
154	2017-01-26	Ao_Lobi	3.5	2.2
155	2017-01-26	Ao_Lobi	2.2	2.5
156	2017-01-26	Ao_Lobi	2.3	1.9
157	2017-01-26	Ao_Lobi	3	1.8
158	2017-01-26	Ao_Lobi	3	2.6
159	2017-01-26	Ao_Lobi	2.9	2.2
160	2017-01-26	Ao_Lobi	2.6	1.9
161	2017-01-26	Ao_Lobi	2.3	1.1
162	2017-01-26	Ao_Lobi	3.5	2.3
163	2017-01-26	Ao_Lobi	2.5	1.9
164	2017-01-26	Ao_Lobi	3.4	2.1
165	2017-01-26	Ao_Lobi	3	2.5
166	2017-01-26	Ao_Lobi	4.5	2.6
167	2017-01-26	Ao_Lobi	3.6	1.9
168	2017-01-26	Ao_Lobi	2.5	1.3
169	2017-01-26	Ao_Lobi	3.7	1.5
170	2017-01-26	Ao_Lobi	3.4	3
171	2017-01-26	Ao_Lobi	4.3	3.7
172	2017-01-26	Ao_Lobi	3.5	3.9
173	2017-01-26	Ao_Lobi	3.1	1.7
174	2017-01-26	Ao_Lobi	3.2	1.7
175	2017-01-26	Ao_Lobi	2.5	2.1
176	2017-01-26	Ao_Lobi	3.5	1.5
177	2017-01-26	Ao_Lobi	2.4	2.6
178	2017-01-26	Ao_Lobi	3.2	2.6
179	2017-01-26	Ao_Lobi	3.9	2.3
180	2017-01-26	Ao_Lobi	2.9	2.2
181	2017-01-26	Ao_Lobi	2.9	2.7
182	2017-01-26	Ao_Lobi	3.6	2.1
183	2017-01-26	Ao_Lobi	2.5	2.2
184	2017-01-26	Ao_Lobi	3.2	1.6
185	2017-01-26	Ao_Lobi	2.5	2.1
186	2017-01-26	Ao_Lobi	3.2	2.5
187	2017-01-26	Ao_Lobi	2.7	2.4
188	2017-01-26	Ao_Lobi	3.1	1.7
189	2017-01-26	Ao_Lobi	2.7	1.5
190	2017-01-27	Koh_Boi	3.1	2.2
191	2017-01-27	Koh_Boi	2.2	2.8
192	2017-01-27	Koh_Boi	3.3	3
193	2017-01-27	Koh_Boi	2.6	1.9
194	2017-01-27	Koh_Boi	3.2	2.1
195	2017-01-27	Koh_Boi	3	2.6
196	2017-01-27	Koh_Boi	2.4	2
197	2017-01-27	Koh_Boi	2	1.6
198	2017-01-27	Koh_Boi	3	2.2
199	2017-01-27	Koh_Boi	2.5	2.4
200	2017-01-27	Koh_Boi	2.3	2.1
201	2017-01-27	Koh_Boi	2.7	2.1
202	2017-01-27	Koh_Boi	2.2	1.7
203	2017-01-27	Koh_Boi	4.1	2.7
204	2017-01-27	Koh_Boi	2.8	2.3
205	2017-01-27	Koh_Boi	3.1	2.8
206	2017-01-27	Koh_Boi	3.1	2.1
207	2017-01-27	Koh_Boi	2.9	2
208	2017-01-27	Koh_Boi	4.4	1.9
209	2017-01-27	Koh_Boi	4	2.7
210	2017-01-27	Koh_Boi	3.7	1.9
211	2017-01-27	Koh_Boi	3.4	2.2
212	2017-01-27	Koh_Boi	3.1	2.1
213	2017-01-27	Koh_Boi	2.2	1.9
214	2017-01-27	Koh_Boi	3.9	2.7
215	2017-01-27	Koh_Boi	2.5	1.6
216	2017-01-27	Koh_Boi	3.1	2.6
217	2017-01-27	Koh_Boi	4.5	2.4
218	2017-01-27	Koh_Boi	2.6	3.3
219	2017-01-27	Koh_Boi	3.5	2.2
220	2017-01-27	Koh_Boi	3.1	2.7
221	2017-01-27	Koh_Boi	2.6	1.4
222	2017-01-27	Koh_Boi	3.6	2
223	2017-01-27	Koh_Boi	2.6	1.7
224	2017-01-27	Koh_Boi	3.5	3.7
225	2017-01-27	Koh_Boi	3.2	1.6
226	2017-01-27	Koh_Boi	4.2	2.1
227	2017-01-27	Koh_Boi	2.8	1.7
228	2017-01-27	Koh_Boi	2.2	1.5
229	2017-01-27	Koh_Boi	2.2	2
230	2017-01-27	Koh_Boi	3.5	3.6
231	2017-01-27	Koh_Boi	3.4	2.2
232	2017-01-27	Koh_Boi	3.4	1.7
233	2017-01-27	Koh_Boi	3	1.9
234	2017-01-27	Koh_Boi	1.9	1.6
235	2017-01-27	Koh_Boi	3	1.9
236	2017-01-27	Koh_Boi	2.9	2.4
237	2017-01-27	Koh_Boi	2.3	1.6
238	2017-01-27	Koh_Boi	2.8	1.9
239	2017-01-27	Koh_Boi	3.1	2.3
240	2017-01-27	Koh_Boi	3.1	2
241	2017-01-27	Koh_Boi	3.3	2.3
242	2017-01-27	Koh_Boi	3	2.3
243	2017-01-27	Koh_Boi	3.2	2.4
244	2017-01-27	Koh_Boi	2.4	1.7
245	2017-01-27	Koh_Boi	2.9	2
246	2017-01-27	Koh_Boi	3.5	1.6
247	2017-01-27	Koh_Boi	3.1	2.1
248	2017-01-27	Koh_Boi	3.2	1.9
249	2017-01-27	Koh_Boi	3.2	2.5
250	2017-01-27	Koh_Boi	3.2	2.6
251	2017-01-27	Koh_Boi	3.7	2.5
252	2017-01-27	Koh_Boi	4.6	3
253	2017-01-27	Koh_Boi	2.9	2
254	2017-01-27	Koh_Boi	3.7	2
255	2017-01-27	Koh_Boi	3.3	2.6
256	2017-01-27	Koh_Boi	2.5	2.8
257	2017-01-27	Koh_Boi	2.8	2.6
258	2017-01-27	Koh_Boi	1.9	1.8
259	2017-01-27	Koh_Boi	3	2.5
260	2017-01-27	Koh_Boi	3.2	3.1
261	2017-01-27	Koh_Boi	3.5	1.6
262	2017-01-27	Koh_Boi	2.7	2.1
263	2017-01-27	Koh_Boi	2.2	1.2
264	2017-01-27	Koh_Boi	4.2	2.5
265	2017-01-27	Koh_Boi	3.7	2.5
266	2017-01-27	Koh_Boi	2.8	2.8
267	2017-01-27	Koh_Boi	3.7	1.8
268	2017-01-27	Koh_Boi	3.6	1.7
269	2017-01-27	Koh_Boi	3.2	2.4
270	2017-01-27	Koh_Boi	3.5	1.9
271	2017-01-27	Koh_Boi	3.2	2
272	2017-01-27	Koh_Boi	2.6	1.5
273	2017-01-27	Koh_Boi	3.3	2.2
274	2017-01-27	Koh_Boi	2.6	1.8
275	2017-01-27	Koh_Boi	3.3	2.5
276	2017-01-27	Koh_Boi	2	1.4
277	2017-01-27	Koh_Boi	3.2	1.5
278	2017-01-27	Koh_Boi	2.5	2.7
279	2017-01-27	Koh_Boi	2.6	1.5
280	2017-01-27	Koh_Boi	4	2.9
281	2017-01-27	Koh_Boi	3.6	2.5
282	2017-01-27	Koh_Boi	2.5	3.1
283	2017-01-27	Koh_Boi	2.7	2.3
284	2017-01-27	Koh_Boi	2.1	1.1
285	2017-01-27	Koh_Boi	3.1	1.7
286	2017-01-27	Koh_Boi	2	1.1
287	2017-01-27	Koh_Boi	1	1.8
288	2017-01-27	Koh_Boi	2.4	1.4
289	2017-01-27	Koh_Boi	2.7	2.2
290	2017-01-27	Koh_Boi	2.4	2.3
291	2017-01-27	Koh_Boi	2.5	1.6
292	2017-01-27	Koh_Boi	2.5	2
293	2017-01-27	Koh_Boi	3.7	1.9
294	2017-01-27	Koh_Boi	3.1	2.6
295	2017-01-27	Koh_Boi	2.7	2.2
296	2017-01-27	Koh_Boi	3.1	2
297	2017-01-27	Koh_Boi	2.9	1.3
298	2017-01-27	Koh_Boi	2.9	2
299	2017-01-27	Koh_Boi	2.2	1.6
300	2017-01-27	Koh_Boi	3	2.6
301	2017-01-27	Koh_Boi	3.4	2.6
302	2017-01-27	Koh_Boi	2.4	2.4
303	2017-01-27	Koh_Boi	2.2	1.1
304	2017-01-27	Koh_Boi	3.1	2
305	2017-01-27	Koh_Boi	2.7	2
306	2017-01-27	Koh_Boi	3.6	3
307	2017-01-27	Koh_Boi	4	3
308	2017-01-27	Koh_Boi	3.1	1.7
309	2017-01-27	Koh_Boi	2.2	2.9
310	2017-01-27	Koh_Boi	3.2	2.6
311	2017-01-27	Koh_Boi	3	2.1
312	2017-01-27	Koh_Boi	2.7	1.9
313	2017-01-27	Koh_Boi	2.9	1.7
314	2017-01-27	Koh_Boi	2.4	1.6
315	2017-01-27	Koh_Boi	3.1	2.7
316	2017-01-27	Koh_Boi	2.8	1.9
317	2017-01-27	Koh_Boi	3.1	2.5
318	2017-01-27	Koh_Boi	2.8	2.2
319	2017-01-27	Koh_Boi	3	2.4
320	2017-01-27	Koh_Boi	3.1	2.1
321	2017-01-27	Koh_Boi	3.1	3
322	2017-01-27	Koh_Boi	2.1	1.9
323	2017-01-27	Koh_Boi	2.8	2.1
324	2017-01-27	Koh_Boi	2.7	2.3
325	2017-01-27	Koh_Boi	4	2.6
326	2017-01-27	Koh_Boi	3.7	2.1
327	2017-01-27	Koh_Boi	3.1	1.7
328	2017-01-27	Koh_Boi	3.3	2.4
329	2017-01-27	Koh_Boi	2.7	2.1
330	2017-01-27	Koh_Boi	1.6	2.5
331	2017-01-27	Koh_Boi	2.7	1.7
332	2017-01-27	Koh_Boi	3.2	1.5
333	2017-01-27	Koh_Boi	3	2.9
334	2017-01-27	Koh_Boi	3.7	2.7
335	2017-01-27	Koh_Boi	3.3	2.8
336	2017-01-27	Koh_Boi	3.3	2.8
337	2017-01-27	Koh_Boi	3.3	2.2
338	2017-01-27	Koh_Boi	3.1	1.6
339	2017-01-27	Koh_Boi	2.6	2.3
340	2017-01-27	Koh_Boi	2.8	1.7
341	2017-01-27	Koh_Boi	2.6	2.1
342	2017-01-27	Koh_Boi	2.6	1.5
343	2017-01-27	Koh_Boi	3.2	3
344	2017-01-27	Koh_Boi	2.8	2.2
345	2017-01-27	Koh_Boi	2.2	1.9
346	2017-01-27	Koh_Boi	3.1	1.6
347	2017-01-27	Koh_Boi	3	2.6
348	2017-01-27	Koh_Boi	3.2	2
349	2017-01-27	Koh_Boi	1.5	1.6
350	2017-01-27	Koh_Boi	1.5	1.6
351	2017-01-27	Koh_Boi	3.6	2.8
352	2017-01-27	Koh_Boi	2.9	2.4
353	2017-01-27	Koh_Boi	3.6	1.6
354	2017-01-27	Koh_Boi	4.2	2.5
355	2017-01-27	Koh_Boi	3	1.7
356	2017-01-27	Koh_Boi	4.3	2.6
357	2017-01-27	Koh_Boi	3	2
358	2017-01-27	Koh_Boi	2.5	1.9
359	2017-01-27	Koh_Boi	3.5	1.8
360	2017-01-27	Koh_Boi	3.9	3.1
361	2017-01-27	Koh_Boi	2.8	1.9
362	2017-01-27	Koh_Boi	3.2	2.9
363	2017-01-27	Koh_Boi	3	2.2
364	2017-01-27	Koh_Boi	3.2	2.1
365	2017-01-27	Koh_Boi	3.2	1.7
366	2017-01-27	Koh_Boi	2.5	1.4
367	2017-01-27	Koh_Boi	3.4	3.4
368	2017-01-27	Koh_Boi	3.6	2.8
369	2017-01-27	Koh_Boi	2.2	1.5
370	2017-01-27	Koh_Boi	3.5	2.3
371	2017-01-27	Koh_Boi	2.5	2.1
372	2017-01-27	Koh_Boi	3.3	1.9
373	2017-01-27	Koh_Boi	4	2.3
374	2017-01-27	Koh_Boi	3.1	2.5
375	2017-01-27	Koh_Boi	3.4	2.2
376	2017-01-27	Koh_Boi	2.3	2.5
377	2017-01-27	Koh_Boi	3.1	1.7
378	2017-01-27	Koh_Boi	2	1.6
379	2017-01-27	Koh_Boi	4	2.9
380	2017-01-27	Koh_Boi	3.1	3.5
381	2017-01-27	Koh_Boi	2.8	3
382	2017-01-27	Koh_Boi	4.4	2.2
383	2017-01-27	Koh_Boi	2.4	1.5
384	2017-01-27	Koh_Boi	2.6	2.1
385	2017-01-27	Koh_Boi	4.1	2.3
386	2017-01-27	Koh_Boi	3	2.1
387	2017-01-27	Koh_Boi	2.8	2.2
388	2017-01-27	Koh_Boi	3.7	2.9
389	2017-01-27	Koh_Boi	2.6	2
390	2017-01-27	Koh_Boi	3.1	3
391	2017-01-27	Koh_Boi	2.6	2.1
392	2017-01-27	Koh_Boi	3	1.4
393	2017-01-27	Koh_Boi	3.2	2
394	2017-01-27	Koh_Boi	3.1	2.6
395	2017-01-27	Koh_Boi	2.6	2
396	2017-01-27	Koh_Boi	4.4	2.8
397	2017-01-27	Koh_Boi	2.9	2.4
398	2017-01-27	Koh_Boi	3.6	2.3
399	2017-01-27	Koh_Boi	2.8	1.9
400	2017-01-27	Koh_Boi	2	1.6
401	2017-01-27	Koh_Boi	4.3	2
402	2017-01-27	Koh_Boi	3.7	2.1
403	2017-01-27	Koh_Boi	3.6	2.1
404	2017-01-27	Koh_Boi	2.9	2.5
405	2017-01-27	Koh_Boi	3.7	2.1
406	2017-01-27	Koh_Boi	2.2	1.7
407	2017-01-27	Koh_Boi	3.4	1.3
408	2017-01-27	Koh_Boi	4.1	3.3
409	2017-01-27	Koh_Boi	3.4	2.1
410	2017-01-27	Koh_Boi	3	2.5
411	2017-01-27	Koh_Boi	3.4	2.2
412	2017-01-27	Koh_Boi	4.1	1.6
413	2017-01-27	Koh_Boi	2.9	2.2
414	2017-01-27	Koh_Boi	2.3	2.6
415	2017-01-27	Koh_Boi	4.3	2.6
416	2017-01-27	Koh_Boi	3.1	2.7
417	2017-01-27	Koh_Boi	2.6	1.9
418	2017-01-27	Koh_Boi	3.5	2.6
419	2017-01-27	Koh_Boi	2.8	2.6
420	2017-01-27	Koh_Boi	2.6	2.1
421	2017-01-27	Koh_Boi	2.6	2.3
422	2017-01-27	Koh_Boi	3.1	3.2
423	2017-01-27	Koh_Boi	3.9	2.2
424	2017-01-27	Koh_Boi	4.1	3.2
425	2017-01-27	Koh_Boi	3	3.6
426	2017-01-27	Koh_Boi	2.7	2.2
427	2017-01-27	Koh_Boi	4	2.1
428	2017-01-27	Koh_Boi	3.1	2.1
429	2017-01-27	Koh_Boi	2.1	2.8
430	2017-01-27	Koh_Boi	3.6	2.3
431	2017-01-27	Koh_Boi	3.5	2.1
432	2017-01-27	Koh_Boi	2.8	2.6
433	2017-01-27	Koh_Boi	2.7	2.5
434	2017-01-27	Koh_Boi	3.5	2.2
435	2017-01-27	Koh_Boi	2.6	1.9
436	2017-01-27	Koh_Boi	2.5	2.4
437	2017-01-27	Koh_Boi	3.8	3.6
438	2017-01-27	Koh_Boi	3.4	1.7
439	2017-01-27	Koh_Boi	3.2	2.7
440	2017-01-27	Koh_Boi	4.6	2.7
441	2017-01-27	Koh_Boi	1.6	1.4
442	2017-01-27	Koh_Boi	2.5	2.1
443	2017-01-27	Koh_Boi	3.4	2.4
444	2017-01-27	Koh_Boi	3.5	1.7
445	2017-01-27	Koh_Boi	3.2	3.1
446	2017-01-27	Koh_Boi	2.3	1.9
447	2017-01-27	Koh_Boi	2.6	2.1
448	2017-01-27	Koh_Boi	3.6	2.1
449	2017-01-27	Koh_Boi	3.5	1
450	2017-01-27	Koh_Boi	2.9	1.6
451	2017-01-27	Koh_Boi	3.2	2.7
452	2017-01-27	Koh_Boi	2.7	2.4
453	2017-01-27	Koh_Boi	2.9	2.6
454	2017-01-27	Koh_Boi	2.2	1.7
455	2017-01-27	Koh_Boi	3	2.9
456	2017-01-27	Koh_Boi	2	1.4
457	2017-01-27	Koh_Boi	3.5	3
458	2017-01-27	Koh_Boi	3.1	2.2
459	2017-01-27	Koh_Boi	3.1	1.8
460	2017-01-27	Koh_Boi	2.8	2.4
461	2017-01-27	Koh_Boi	4.2	2
462	2017-01-27	Koh_Boi	3.2	2.2
463	2017-01-27	Koh_Boi	2.7	1.8
464	2017-01-27	Koh_Boi	3.1	1.6
465	2017-01-27	Koh_Boi	4	1.8
466	2017-01-27	Koh_Boi	3.2	2.1
467	2017-01-27	Koh_Boi	2.6	2.3
468	2017-01-27	Koh_Boi	2.1	1.4
469	2017-01-27	Koh_Boi	3.9	2.9
470	2017-01-27	Koh_Boi	3.2	1.8
471	2017-01-27	Koh_Boi	2.2	1.5
472	2017-01-27	Koh_Boi	2.3	1.9
473	2017-01-27	Koh_Boi	3.6	3.1
474	2017-01-27	Koh_Boi	3.8	3.6
475	2017-01-27	Koh_Boi	3.1	2
476	2017-01-27	Koh_Boi	3.1	2.2
477	2017-01-27	Koh_Boi	2.6	1.9
478	2017-01-27	Koh_Boi	3	2.1
479	2017-01-27	Koh_Boi	2.5	1.7
480	2017-01-27	Koh_Boi	3.9	3
481	2017-01-27	Koh_Boi	3.3	2
482	2017-01-27	Koh_Boi	3.8	2.1
483	2017-01-27	Koh_Boi	3.4	2.4
484	2017-01-27	Koh_Boi	1.9	1.3
485	2017-01-27	Koh_Boi	2.6	2.3
486	2017-01-27	Koh_Boi	3.2	2.9
487	2017-01-27	Koh_Boi	4.2	3.3
488	2017-01-27	Koh_Boi	3.1	2.5
489	2017-01-27	Koh_Boi	3	2.1
490	2017-01-27	Koh_Boi	4.6	2.3
491	2017-01-27	Koh_Boi	3	2.6
492	2017-01-27	Koh_Boi	3.1	3
493	2017-01-27	Koh_Boi	3.2	3
494	2017-01-27	Koh_Boi	3	3.2
495	2017-01-27	Koh_Boi	3.1	2.6
496	2017-01-27	Koh_Boi	3.2	2.6
497	2017-01-27	Koh_Boi	3.7	3.2
498	2017-01-27	Koh_Boi	2.5	2.6
499	2017-01-27	Koh_Boi	4	3.1
500	2017-01-27	Koh_Boi	3.9	1.9
501	2017-01-27	Koh_Boi	3.6	2.1
502	2017-01-27	Koh_Boi	3.4	2.6
503	2017-01-27	Koh_Boi	2.9	2
504	2017-01-27	Koh_Boi	3.2	2.7
505	2017-01-27	Koh_Boi	1.9	1.3
506	2017-01-27	Koh_Boi	3.9	2.1
507	2017-01-27	Koh_Boi	3.4	1.7
508	2017-01-27	Koh_Boi	3.6	1.7
509	2017-01-27	Koh_Boi	2.6	2.4
510	2017-01-27	Koh_Boi	2.3	2.9
511	2017-01-27	Koh_Boi	3	2.4
512	2017-01-27	Koh_Boi	3.3	3.4
513	2017-01-27	Koh_Boi	2	1.5
514	2017-01-27	Koh_Boi	4.3	2.2
515	2017-01-27	Koh_Boi	3.2	2.1
516	2017-01-27	Koh_Boi	3.2	1.9
517	2017-01-27	Koh_Boi	3.3	2.4
518	2017-01-27	Koh_Boi	2.5	1.6
519	2017-01-27	Koh_Boi	2.5	2.2
520	2017-01-27	Koh_Boi	3.3	2.7
521	2017-01-27	Koh_Boi	3	2.2
522	2017-01-27	Koh_Boi	2.6	1.7
523	2017-01-27	Koh_Boi	2.9	1.4
524	2017-01-27	Koh_Boi	3.1	2.4
525	2017-01-27	Koh_Boi	2.6	2.1
526	2017-01-27	Koh_Boi	3.8	2.5
527	2017-01-27	Koh_Boi	4.1	2.6
528	2017-01-27	Koh_Boi	3.3	2.4
529	2017-01-27	Koh_Boi	3.4	2.4
530	2017-01-27	Koh_Boi	3.3	2.5
531	2017-01-27	Koh_Boi	3.7	2.5
532	2017-01-27	Koh_Boi	2.5	2.1
533	2017-01-27	Koh_Boi	2.7	1.5
534	2017-01-27	Koh_Boi	3.7	2.9
535	2017-01-27	Koh_Boi	3.2	1.9
536	2017-01-27	Koh_Boi	3.4	3.3
537	2017-01-27	Koh_Boi	3.9	2.4
538	2017-01-27	Koh_Boi	1.7	2.5
539	2017-01-27	Koh_Boi	3.1	2.2
540	2017-01-27	Koh_Boi	3	2.6
541	2017-01-27	Koh_Boi	3.2	2.5
542	2017-01-27	Koh_Boi	3.8	2.5
543	2017-01-27	Koh_Boi	2.9	2.9
544	2017-01-27	Koh_Boi	3.4	2.4
545	2017-01-27	Koh_Boi	3.1	2.6
546	2017-01-27	Koh_Boi	3.4	1.9
547	2017-01-27	Koh_Boi	3.1	1.6
548	2017-01-27	Koh_Boi	2.6	2
549	2017-01-27	Koh_Boi	4.1	1.8
550	2017-01-27	Koh_Boi	3	1.9
551	2017-01-27	Koh_Boi	3.9	3.5
552	2017-01-27	Koh_Boi	3	1.4
553	2017-01-27	Koh_Boi	2.5	2
554	2017-01-27	Koh_Boi	3.5	2.5
555	2017-01-27	Koh_Boi	2.5	2.2
556	2017-01-27	Koh_Boi	1.7	1.9
557	2017-01-27	Koh_Boi	3.5	2.2
558	2017-01-27	Koh_Boi	3.1	3
559	2017-01-27	Koh_Boi	2.3	1.4
560	2017-01-27	Koh_Boi	2.5	2.1
561	2017-01-27	Koh_Boi	4.2	3.1
562	2017-01-27	Koh_Boi	2.1	1.6
563	2017-01-27	Koh_Boi	2.5	2.1
564	2017-01-27	Koh_Boi	3.3	3.1
565	2017-01-27	Koh_Boi	2.4	2.2
566	2017-01-27	Koh_Boi	2.1	1.4
567	2017-01-27	Koh_Boi	3.2	2.3
568	2017-01-27	Koh_Boi	3.2	1.6
569	2017-01-27	Koh_Boi	2.2	2
570	2017-01-27	Koh_Boi	4.2	2.9
571	2017-01-27	Koh_Boi	3.5	2.6
572	2017-01-27	Koh_Boi	3.8	2.5
573	2017-01-27	Koh_Boi	2.7	1.6
574	2017-01-27	Koh_Boi	2.1	1.7
575	2017-01-27	Koh_Boi	2.7	2.5
576	2017-01-27	Koh_Boi	2.6	1.5
577	2017-01-27	Koh_Boi	3	1.9
578	2017-01-27	Koh_Boi	2.9	1.6
579	2017-01-27	Koh_Boi	2.1	1.3
580	2017-01-27	Koh_Boi	2.9	2.1
581	2017-01-27	Koh_Boi	5	3.1
582	2017-01-27	Koh_Boi	2.9	2.6
583	2017-01-27	Koh_Boi	2.6	2.6
584	2017-01-27	Koh_Boi	3.1	2.4
585	2017-01-27	Koh_Boi	3	2.1
586	2017-01-27	Koh_Boi	2.6	2.8
587	2017-01-27	Koh_Boi	2.2	2.4
588	2017-01-27	Koh_Boi	2.1	1
589	2017-01-27	Koh_Boi	3	1.1
590	2017-01-27	Koh_Boi	2.5	1.9
591	2017-01-27	Koh_Boi	2.6	1.7
592	2017-01-27	Koh_Boi	2.5	2.2
593	2017-01-27	Koh_Boi	2.6	2.6
594	2017-01-27	Koh_Boi	5.1	3.1
595	2017-01-27	Koh_Boi	3	2.9
596	2017-01-27	Koh_Boi	2.3	1.9
597	2017-01-27	Koh_Boi	3.2	2.7
598	2017-01-27	Koh_Boi	3.2	2.7
599	2017-01-27	Koh_Boi	2.2	1.2
600	2017-01-27	Koh_Boi	3.6	1.7
601	2017-01-27	Koh_Boi	2.2	1.6
602	2017-01-27	Koh_Boi	2.9	1.8
603	2017-01-27	Koh_Boi	3.1	2
604	2017-01-27	Koh_Boi	2.8	1.7
605	2017-01-27	Koh_Boi	3.3	2.7
606	2017-01-27	Koh_Boi	2.5	1.8
607	2017-01-27	Koh_Boi	3.9	3
608	2017-01-27	Koh_Boi	2.9	1.4
609	2017-01-27	Koh_Boi	1.6	1.3
610	2017-01-27	Koh_Boi	2.2	2.3
611	2017-01-27	Koh_Boi	4.3	3.1
612	2017-01-27	Koh_Boi	1.9	2
613	2017-01-27	Koh_Boi	2.7	1.5
614	2017-01-27	Koh_Boi	2.6	2.4
615	2017-01-27	Koh_Boi	3.4	2
616	2017-01-27	Koh_Boi	3	2.1
617	2017-01-27	Koh_Boi	2.5	1.9
618	2017-01-27	Koh_Boi	3.2	2.8
619	2017-01-27	Koh_Boi	4.1	2.5
620	2017-01-27	Koh_Boi	2.7	1.9
621	2017-01-27	Koh_Boi	3.7	2.5
622	2017-01-27	Koh_Boi	3.2	2.2
623	2017-01-27	Koh_Boi	1.7	1.5
624	2017-01-27	Koh_Boi	4.2	2.3
625	2017-01-27	Koh_Boi	3.6	3.4
626	2017-01-28	Ao_Lobi	1.8	1.2
627	2017-01-28	Ao_Lobi	1.6	1.4
628	2017-01-28	Ao_Lobi	2.9	1.1
629	2017-01-28	Ao_Lobi	6.2	4.1
630	2017-01-28	Ao_Lobi	2.9	2.3
631	2017-01-28	Ao_Lobi	2.7	1.6
632	2017-01-28	Ao_Lobi	2.1	1.9
633	2017-01-28	Ao_Lobi	3.2	1.7
634	2017-01-28	Ao_Lobi	2.9	1.9
635	2017-01-28	Ao_Lobi	2.3	1.1
636	2017-01-28	Ao_Lobi	2.3	1.5
637	2017-01-28	Ao_Lobi	2.9	1.8
638	2017-01-28	Ao_Lobi	2	1.4
639	2017-01-28	Ao_Lobi	3.1	1.8
640	2017-01-28	Ao_Lobi	3.5	2.4
641	2017-01-28	Ao_Lobi	2.9	2.1
642	2017-01-28	Ao_Lobi	3.1	3.2
643	2017-01-28	Ao_Lobi	3.6	2.4
644	2017-01-28	Ao_Lobi	3.6	1.4
645	2017-01-28	Ao_Lobi	3	1.6
646	2017-01-28	Ao_Lobi	2.8	2.7
647	2017-01-28	Ao_Lobi	3.4	1.7
648	2017-01-28	Ao_Lobi	3.2	2.4
649	2017-01-28	Ao_Lobi	2.1	2.3
650	2017-01-28	Ao_Lobi	2.5	1.5
651	2017-01-28	Ao_Lobi	2.6	1.5
652	2017-01-28	Ao_Lobi	2.3	2.1
653	2017-01-28	Ao_Lobi	2.1	2.3
654	2017-01-28	Ao_Lobi	3.3	1.9
655	2017-01-28	Ao_Lobi	3.1	3.3
656	2017-01-28	Ao_Lobi	2.2	2.2
657	2017-01-28	Ao_Lobi	2.4	2.6
658	2017-01-28	Ao_Lobi	2.8	2.5
659	2017-01-28	Ao_Lobi	1.7	1.9
660	2017-01-28	Ao_Lobi	3.4	1.5
661	2017-01-28	Ao_Lobi	2.6	1.7
662	2017-01-28	Ao_Lobi	2.5	1.9
663	2017-01-28	Ao_Lobi	3.5	1.7
664	2017-01-28	Ao_Lobi	1.7	1.7
665	2017-01-28	Ao_Lobi	2.7	2.2
666	2017-01-28	Ao_Lobi	2.6	1.6
667	2017-01-28	Ao_Lobi	3	2.7
668	2017-01-28	Ao_Lobi	1.9	1.5
669	2017-01-28	Ao_Lobi	2.9	1.3
670	2017-01-28	Ao_Lobi	3.1	1.2
671	2017-01-28	Ao_Lobi	3.4	2.2
672	2017-01-28	Ao_Lobi	3.1	1.7
673	2017-01-28	Ao_Lobi	2.3	1.7
674	2017-01-28	Ao_Lobi	2.6	2.2
675	2017-01-28	Ao_Lobi	3.3	1.9
676	2017-01-28	Ao_Lobi	1.9	1.5
677	2017-01-28	Ao_Lobi	2.7	2.1
678	2017-01-28	Ao_Lobi	3.9	3.5
679	2017-01-28	Ao_Lobi	3.4	1.9
680	2017-01-28	Ao_Lobi	3.3	2.4
681	2017-01-28	Ao_Lobi	3.8	2.9
682	2017-01-28	Ao_Lobi	4.4	3.6
683	2017-01-28	Ao_Lobi	3	2.1
684	2017-01-29	Ao_Lobi	2.9	2.1
685	2017-01-29	Ao_Lobi	3.5	2.8
686	2017-01-29	Ao_Lobi	3.1	2.6
687	2017-01-29	Ao_Lobi	2.7	1.7
688	2017-01-29	Ao_Lobi	2.4	2.2
689	2017-01-29	Ao_Lobi	2.9	2.1
690	2017-01-29	Ao_Lobi	2.3	1.4
691	2017-01-29	Ao_Lobi	2.6	1.7
692	2017-01-29	Ao_Lobi	2.5	2.4
693	2017-01-29	Ao_Lobi	2	2.1
694	2017-01-29	Ao_Lobi	2.3	1.1
695	2017-01-29	Ao_Lobi	2.9	1.8
696	2017-01-29	Ao_Lobi	2.8	2.4
697	2017-01-29	Ao_Lobi	2.7	1.9
698	2017-01-29	Ao_Lobi	2.1	2.1
699	2017-01-29	Ao_Lobi	1.7	1.4
700	2017-01-29	Ao_Lobi	2.9	2.5
701	2017-01-29	Ao_Lobi	3.1	2.1
702	2017-01-29	Ao_Lobi	2.3	2.2
703	2017-01-29	Ao_Lobi	2.4	1.7
704	2017-01-29	Ao_Lobi	3.7	2.3
705	2017-01-29	Ao_Lobi	2.5	2.1
706	2017-01-29	Ao_Lobi	2.8	1.5
707	2017-01-29	Ao_Lobi	2.7	1.9
708	2017-01-29	Ao_Lobi	2.6	1.8
709	2017-01-29	Ao_Lobi	2.9	2.3
710	2017-01-29	Ao_Lobi	3.1	2.5
711	2017-01-29	Ao_Lobi	3.1	1.8
712	2017-01-29	Ao_Lobi	3.3	3.1
713	2017-01-29	Ao_Lobi	2.8	1.9
714	2017-01-29	Ao_Lobi	2.4	2.5
715	2017-01-29	Ao_Lobi	3.1	2.7
716	2017-01-29	Ao_Lobi	2.8	2.7
717	2017-01-29	Ao_Lobi	2.4	1.6
718	2017-01-29	Ao_Lobi	2.5	2.2
719	2017-01-29	Ao_Lobi	2.7	1.8
720	2017-01-29	Ao_Lobi	2.6	2
721	2017-01-29	Ao_Lobi	2.6	2.1
722	2017-01-29	Ao_Lobi	3	2.4
723	2017-01-29	Ao_Lobi	1.5	1.2
724	2017-01-29	Ao_Lobi	2.6	2.4
725	2017-01-29	Ao_Lobi	2.9	2.6
726	2017-01-29	Ao_Lobi	3.4	2.1
727	2017-01-29	Ao_Lobi	2.7	2.6
728	2017-01-29	Ao_Lobi	2.5	1.6
729	2017-01-29	Ao_Lobi	2.6	2.3
730	2017-01-29	Ao_Lobi	3	2.4
731	2017-01-29	Ao_Lobi	2.6	2.1
732	2017-01-29	Ao_Lobi	2.6	2.6
733	2017-01-29	Ao_Lobi	3.1	2.2
734	2017-01-29	Ao_Lobi	2.6	2
735	2017-01-29	Ao_Lobi	2.8	2.7
736	2017-01-29	Ao_Lobi	3.1	1.7
737	2017-01-29	Ao_Lobi	3.6	3.4
738	2017-01-29	Ao_Lobi	2.9	1.8
739	2017-01-29	Ao_Lobi	2.2	1.6
740	2017-01-29	Ao_Lobi	3	2.7
741	2017-01-29	Ao_Lobi	2.4	1.9
742	2017-01-29	Ao_Lobi	2.6	2.5
743	2017-01-29	Ao_Lobi	3.8	2.6
744	2017-01-29	Ao_Lobi	2.6	2.2
745	2017-01-29	Ao_Lobi	3.6	2.2
746	2017-01-29	Ao_Lobi	3.1	2.7
747	2017-01-29	Ao_Lobi	2.6	1.9
748	2017-01-29	Ao_Lobi	3.4	2.4
749	2017-01-29	Ao_Lobi	3.6	3.4
750	2017-01-29	Ao_Lobi	3.4	2.3
751	2017-01-29	Ao_Lobi	2.9	2.7
752	2017-01-29	Ao_Lobi	4.6	2.2
753	2017-01-29	Ao_Lobi	3.6	1.3
754	2017-01-29	Ao_Lobi	3.3	3
755	2017-01-29	Ao_Lobi	3.3	2.4
756	2017-01-29	Ao_Lobi	3.8	2.9
757	2017-01-29	Ao_Lobi	3.5	2.5
758	2017-01-29	Ao_Lobi	2.6	1.9
759	2017-01-29	Ao_Lobi	2.7	2.4
760	2017-01-29	Ao_Lobi	2.9	2
761	2017-01-29	Ao_Lobi	3.4	2.6
762	2017-01-29	Ao_Lobi	3.2	3
763	2017-01-29	Ao_Lobi	4.3	4.1
764	2017-01-29	Ao_Lobi	3.1	2.7
765	2017-01-29	Ao_Lobi	2.9	2.6
766	2017-01-29	Ao_Lobi	3.2	3
767	2017-01-29	Ao_Lobi	2.4	0.9
768	2017-01-29	Ao_Lobi	2	1.9
769	2017-02-08	Ao_Lobi	2.8	1.6
770	2017-02-08	Ao_Lobi	1.9	1.5
771	2017-02-08	Ao_Lobi	1.5	1.3
772	2017-02-08	Ao_Lobi	2.6	1.5
773	2017-02-08	Ao_Lobi	1.5	0.7
774	2017-02-08	Ao_Lobi	2	1.1
775	2017-02-08	Ao_Lobi	1.7	1.3
776	2017-02-08	Ao_Lobi	1.9	1.1
777	2017-02-08	Ao_Lobi	2.6	1.3
