# Supplementary material for: Group-specific archaeological signatures of stone tool use in wild macaques
Source: eLife. 2019 Oct 22;8:e46961. doi: 10.7554/eLife.46961 (PMC6805154; doi:10.7554/eLife.46961)
Supplement: Figure 9—source data 1. [file elife-46961-fig9-data1.xlsx]

## Sheet: Tabelle1
Nr	Date	Population	Plot_Nr	Zone	Weight	Max_Length	Max_Height	Max_Width
1	2017-01-25	Koh_Boi	1	Tidal	34.1	3.9	4	2
2	2017-01-25	Koh_Boi	1	Tidal	71.8	5.2	4.3	3.1
3	2017-01-25	Koh_Boi	1	Tidal	83.1	5.1	4	2.5
4	2017-01-25	Koh_Boi	1	Tidal	200.6	7.8	5.5	3.3
5	2017-01-25	Koh_Boi	1	Tidal	423.9	9.4	7.6	4.4
6	2017-01-25	Koh_Boi	1	Tidal	196	7.7	5.7	3.5
7	2017-01-25	Koh_Boi	1	Tidal	50.8	5.1	3.5	2.1
8	2017-01-25	Koh_Boi	1	Tidal	110.1	8.2	3.4	2.5
9	2017-01-25	Koh_Boi	1	Tidal	42	3.5	3.2	2.5
10	2017-01-25	Koh_Boi	1	Tidal	155.6	5.6	3.7	3.2
11	2017-01-25	Koh_Boi	1	Tidal	548.4	11.9	6.4	5.5
12	2017-01-25	Koh_Boi	1	Tidal	97.8	5.8	3.7	2.5
13	2017-01-25	Koh_Boi	1	Tidal	223.9	7.6	5.2	3
14	2017-01-25	Koh_Boi	1	Tidal	51.9	5.9	3.5	1.2
15	2017-01-25	Koh_Boi	1	Interdidal	82.7	6.6	5.2	1.8
16	2017-01-25	Koh_Boi	1	Interdidal	265.7	6.9	5	4.5
17	2017-01-25	Koh_Boi	1	Interdidal	116.3	7.2	5.1	2.9
18	2017-01-25	Koh_Boi	1	Interdidal	171.4	8.6	4.3	3.4
19	2017-01-25	Koh_Boi	1	Interdidal	254.2	9.8	6.7	3.8
20	2017-01-25	Koh_Boi	1	Interdidal	120.5	6.8	5.2	2.9
21	2017-01-25	Koh_Boi	1	Interdidal	29.1	5.4	2.3	2.1
22	2017-01-25	Koh_Boi	1	Interdidal	58.9	5.9	2.9	2.3
23	2017-01-25	Koh_Boi	1	Interdidal	48	6	2.4	2.1
24	2017-01-25	Koh_Boi	1	Interdidal	137	9.1	4.4	2
25	2017-01-25	Koh_Boi	1	Interdidal	50	6.4	3.1	2.3
26	2017-01-25	Koh_Boi	1	Interdidal	20.2	3.5	2.2	1.7
27	2017-01-25	Koh_Boi	2	Tidal	103	6.5	3.5	2.2
28	2017-01-25	Koh_Boi	2	Tidal	544.3	11.6	9.1	5.2
29	2017-01-25	Koh_Boi	2	Tidal	96.8	7.4	4.2	1.8
30	2017-01-25	Koh_Boi	2	Tidal	30.9	3.4	2.8	1.6
31	2017-01-25	Koh_Boi	2	Tidal	148.4	7.2	4.2	3
32	2017-01-25	Koh_Boi	2	Tidal	208.1	7.5	4.4	2.8
33	2017-01-25	Koh_Boi	2	Tidal	25.1	4.4	2.1	1.9
34	2017-01-25	Koh_Boi	2	Tidal	52	4.6	3.4	2.5
35	2017-01-25	Koh_Boi	2	Tidal	801.5	12.5	8.4	6.8
36	2017-01-25	Koh_Boi	2	Tidal	44.9	3.5	3	2
37	2017-01-25	Koh_Boi	2	Tidal	39.5	3.7	2.6	2.1
38	2017-01-25	Koh_Boi	2	Interdidal	178.2	7.2	5.9	3.2
39	2017-01-25	Koh_Boi	2	Interdidal	348.4	11.9	5.8	4.6
40	2017-01-25	Koh_Boi	2	Interdidal	199.3	9.6	6.1	3.4
41	2017-01-25	Koh_Boi	2	Interdidal	119.3	7	4.4	4.2
42	2017-01-25	Koh_Boi	2	Interdidal	266.1	8.3	5	4.9
43	2017-01-25	Koh_Boi	2	Interdidal	108	6.1	4.2	2.9
44	2017-01-25	Koh_Boi	2	Interdidal	28.7	4.3	2.6	1.8
45	2017-01-25	Koh_Boi	2	Interdidal	697.2	11.3	9	4.5
46	2017-01-26	Ao_Lobi	1	Tidal	116.9	6.8	2.7	4.8
47	2017-01-26	Ao_Lobi	1	Tidal	88.1	6.1	3.4	3.3
48	2017-01-26	Ao_Lobi	1	Tidal	347.1	12.7	6.8	4.5
49	2017-01-26	Ao_Lobi	1	Tidal	102.4	9.2	5.1	2.6
50	2017-01-26	Ao_Lobi	1	Tidal	34.1	5.7	4.6	1.5
51	2017-01-26	Ao_Lobi	1	Tidal	22.7	5	2.9	1.6
52	2017-01-26	Ao_Lobi	1	Tidal	75.7	5.9	5.4	3.5
53	2017-01-26	Ao_Lobi	1	Tidal	37.4	5.4	3.9	1.8
54	2017-01-26	Ao_Lobi	1	Tidal	194.1	8.5	6.7	3.8
55	2017-01-26	Ao_Lobi	1	Tidal	67.6	5.8	4	3.4
56	2017-01-26	Ao_Lobi	1	Interdidal	79.1	5.7	4.4	3.4
57	2017-01-26	Ao_Lobi	1	Interdidal	27.6	4.4	2.4	1
58	2017-01-26	Ao_Lobi	1	Interdidal	24.3	5	2.2	2
59	2017-01-26	Ao_Lobi	2	Tidal	53	5.7	5.3	1.4
60	2017-01-26	Ao_Lobi	2	Tidal	38.2	4.7	3.5	2.4
61	2017-01-26	Ao_Lobi	2	Tidal	156.8	7.6	5.3	2.9
62	2017-01-26	Ao_Lobi	2	Tidal	60.6	4	4.5	2.4
63	2017-01-26	Ao_Lobi	2	Tidal	108.6	6.6	5.8	2.4
64	2017-01-26	Ao_Lobi	2	Tidal	48.2	5	3.6	1.6
65	2017-01-26	Ao_Lobi	2	Interdidal	48.7	4.4	4	2.3
66	2017-01-26	Ao_Lobi	2	Interdidal	55.2	4.8	3.5	2.7
67	2017-01-26	Ao_Lobi	2	Interdidal	69	5.9	3.9	3
68	2017-01-26	Ao_Lobi	2	Interdidal	269.4	8.2	6.6	4.9
69	2017-01-26	Ao_Lobi	2	Interdidal	725.6	14.1	10.8	4.2
70	2017-01-26	Ao_Lobi	2	Interdidal	462.6	13.5	6.6	3.6
71	2017-01-27	Koh_Boi	3	Tidal	1400	14.5	10.4	9
72	2017-01-27	Koh_Boi	3	Tidal	138.2	9.2	5.4	1.1
73	2017-01-27	Koh_Boi	3	Tidal	90.8	5.2	4.1	2.1
74	2017-01-27	Koh_Boi	3	Tidal	53	6.9	3	1.9
75	2017-01-27	Koh_Boi	3	Tidal	139	6.6	4.7	3.2
76	2017-01-27	Koh_Boi	3	Tidal	32.2	5.5	3.4	0.9
77	2017-01-27	Koh_Boi	3	Tidal	84.9	6.7	2.8	2.2
78	2017-01-27	Koh_Boi	3	Tidal	63	4.5	3.2	2.9
79	2017-01-27	Koh_Boi	3	Tidal	57.4	7.1	2.3	2.3
80	2017-01-27	Koh_Boi	3	Tidal	232.3	7.6	5	3.9
81	2017-01-27	Koh_Boi	3	Tidal	446.9	14.4	6.2	4.2
82	2017-01-27	Koh_Boi	3	Tidal	49.2	5.5	4.1	1.8
83	2017-01-27	Koh_Boi	3	Tidal	50.8	4.2	3.3	2.3
84	2017-01-27	Koh_Boi	3	Tidal	63	4.9	3.2	2.2
85	2017-01-27	Koh_Boi	3	Tidal	32.4	3.2	2.2	2
86	2017-01-27	Koh_Boi	3	Tidal	25.6	4.1	2.2	2
87	2017-01-27	Koh_Boi	3	Interdidal	1100	15.9	10.5	6
88	2017-01-27	Koh_Boi	3	Interdidal	67.5	5.3	3.4	2.9
89	2017-01-27	Koh_Boi	3	Interdidal	41	4.4	3.2	2.2
90	2017-01-27	Koh_Boi	3	Interdidal	70.1	6.1	4.4	1.6
91	2017-01-27	Koh_Boi	4	Tidal	34.4	6.4	2.8	2.1
92	2017-01-27	Koh_Boi	4	Tidal	165.3	7.6	6.4	3.1
93	2017-01-27	Koh_Boi	4	Tidal	112.2	5.7	3.6	3.4
94	2017-01-27	Koh_Boi	4	Tidal	230.2	7.2	5.4	3.2
95	2017-01-27	Koh_Boi	4	Tidal	32.5	4.3	3.4	1.9
96	2017-01-27	Koh_Boi	4	Tidal	81.8	7.5	4.2	2.4
97	2017-01-27	Koh_Boi	4	Tidal	40.3	4	3.2	1.8
98	2017-01-27	Koh_Boi	4	Tidal	57.8	5.2	3.5	2.4
99	2017-01-27	Koh_Boi	4	Tidal	1000	13.2	8.1	6.2
100	2017-01-27	Koh_Boi	4	Interdidal	75.7	5.4	3.5	2.3
101	2017-01-27	Koh_Boi	4	Interdidal	62.5	6	3.2	2.2
102	2017-01-27	Koh_Boi	4	Interdidal	52.1	4.4	2.9	2.1
103	2017-01-27	Koh_Boi	4	Interdidal	20.9	4.9	2.4	1.4
104	2017-01-27	Koh_Boi	4	Interdidal	54.2	4.6	3.8	1.1
105	2017-01-27	Koh_Boi	4	Interdidal	20.4	3.7	2.6	1.7
106	2017-01-27	Koh_Boi	5	Tidal	200.5	7.3	5.1	4.2
107	2017-01-27	Koh_Boi	5	Tidal	291.7	7.8	6.2	4.1
108	2017-01-27	Koh_Boi	5	Tidal	315.4	10.1	6.6	4
109	2017-01-27	Koh_Boi	5	Tidal	264.6	9.8	5.6	3.1
110	2017-01-27	Koh_Boi	5	Tidal	138.6	6.5	4.2	3.3
111	2017-01-27	Koh_Boi	5	Tidal	1100	16.2	9.8	4.7
112	2017-01-27	Koh_Boi	5	Interdidal	99.8	5.6	4	3.1
113	2017-01-27	Koh_Boi	5	Interdidal	39.4	4.9	3.2	1.6
114	2017-01-27	Koh_Boi	5	Interdidal	225.1	6.6	5.2	4.5
115	2017-01-27	Koh_Boi	5	Interdidal	220	8.2	6.3	2.5
116	2017-01-27	Koh_Boi	5	Interdidal	260	7.8	5.6	3.5
117	2017-01-27	Koh_Boi	5	Interdidal	123	7.6	4	1.9
118	2017-01-27	Koh_Boi	5	Interdidal	278.4	8.2	5.7	4.2
119	2017-01-27	Koh_Boi	5	Interdidal	193.7	6.9	5.1	3.7
120	2017-01-27	Koh_Boi	5	Interdidal	423.5	8	7.7	4.3
121	2017-01-27	Koh_Boi	5	Interdidal	202.9	10.1	4.8	3
122	2017-01-27	Koh_Boi	5	Interdidal	204	7.5	5.7	3.4
123	2017-01-27	Koh_Boi	6	Tidal	171	6.1	5.4	4.2
124	2017-01-27	Koh_Boi	6	Tidal	88.8	4.4	3.3	3.1
125	2017-01-27	Koh_Boi	6	Tidal	150.8	6.2	5.2	4.1
126	2017-01-27	Koh_Boi	6	Tidal	187.9	7.4	4.5	3.5
127	2017-01-27	Koh_Boi	6	Tidal	302	8.4	5.6	3.4
128	2017-01-27	Koh_Boi	6	Tidal	221.1	7.4	4.7	3.4
129	2017-01-27	Koh_Boi	6	Tidal	529.2	10.4	7.2	5.2
130	2017-01-27	Koh_Boi	6	Interdidal	205.1	7.5	4.5	4.3
131	2017-01-27	Koh_Boi	6	Interdidal	235.8	7.5	5.4	3.9
132	2017-01-27	Koh_Boi	6	Interdidal	276.6	8.7	4.8	4.1
133	2017-01-27	Koh_Boi	6	Interdidal	245.6	7.6	5.3	3.4
134	2017-01-27	Koh_Boi	6	Interdidal	400.2	10.9	5.6	4.8
135	2017-01-27	Koh_Boi	6	Interdidal	50.8	4.2	2.9	2.1
136	2017-01-28	Ao_Lobi	3	Interdidal	22.8	4.7	3.2	1.9
137	2017-01-28	Ao_Lobi	3	Interdidal	25.9	4	3.6	1.5
138	2017-01-28	Ao_Lobi	3	Interdidal	19.6	3.9	3.6	1.2
139	2017-01-28	Ao_Lobi	4	Interdidal	48.8	5.2	4.3	2.2
140	2017-01-28	Ao_Lobi	4	Interdidal	28.4	3.6	2.9	2.1
141	2017-01-28	Ao_Lobi	4	Interdidal	158.3	8.6	6.4	3.6
142	2017-01-28	Ao_Lobi	4	Interdidal	23.5	3.8	2.7	1.9
143	2017-01-28	Ao_Lobi	4	Interdidal	54.1	6.4	4	2.5
144	2017-01-28	Ao_Lobi	4	Interdidal	31.1	4.2	3.6	2
145	2017-01-28	Ao_Lobi	4	Interdidal	143.9	6.6	5.9	4.1
146	2017-01-28	Ao_Lobi	4	Interdidal	116.6	6.3	5.7	2.8
147	2017-01-28	Ao_Lobi	4	Interdidal	60.7	5.8	5.2	1.7
148	2017-01-28	Ao_Lobi	4	Interdidal	31.3	4	3.2	1.5
149	2017-01-28	Ao_Lobi	5	Interdidal	152.1	6.8	4.9	3.6
150	2017-01-28	Ao_Lobi	5	Interdidal	28.8	4.4	3.2	1.8
151	2017-01-28	Ao_Lobi	5	Interdidal	64.9	5.9	4.5	1.8
152	2017-01-28	Ao_Lobi	5	Tidal	101.1	6.6	4.6	3.4
153	2017-01-28	Ao_Lobi	5	Tidal	213.9	9.9	5.1	3.2
154	2017-01-28	Ao_Lobi	5	Tidal	47.7	5.7	4.1	2.1
155	2017-01-28	Ao_Lobi	5	Tidal	37.1	4.6	3.3	2.9
156	2017-01-28	Ao_Lobi	5	Tidal	107.9	6	4.2	3.1
157	2017-01-28	Ao_Lobi	5	Tidal	148.1	6.2	4.9	4.3
158	2017-01-28	Ao_Lobi	5	Tidal	56.7	5.9	3.9	2.6
159	2017-01-28	Ao_Lobi	5	Tidal	98.9	8.6	4.9	2.1
160	2017-01-28	Ao_Lobi	5	Tidal	91.5	6.2	5.1	3.1
161	2017-01-28	Ao_Lobi	5	Tidal	156.7	7	5.2	3.6
162	2017-01-28	Ao_Lobi	5	Tidal	158.7	8.3	5.1	3.2
163	2017-01-28	Ao_Lobi	5	Tidal	63	5.2	4.9	2.5
164	2017-01-28	Ao_Lobi	5	Tidal	105.7	8.2	4.3	2.9
165	2017-01-28	Ao_Lobi	5	Tidal	74.4	5.7	3.8	2.6
166	2017-01-28	Ao_Lobi	5	Tidal	69	5.6	3.5	2.9
167	2017-01-28	Ao_Lobi	5	Tidal	32.5	5.1	2.4	2.5
168	2017-01-28	Ao_Lobi	3	Tidal	54.4	6.3	3.5	2.2
169	2017-01-28	Ao_Lobi	3	Tidal	29.8	5.8	3.6	1.7
170	2017-01-28	Ao_Lobi	3	Tidal	31.7	5.7	4.9	1.7
171	2017-01-28	Ao_Lobi	3	Tidal	423.8	11.9	8.2	4.9
172	2017-01-28	Ao_Lobi	3	Tidal	37.3	6.1	3.1	2.2
173	2017-01-28	Ao_Lobi	3	Tidal	23.8	4.1	3	1.9
174	2017-01-28	Ao_Lobi	3	Tidal	59.1	5.9	3.1	2.6
175	2017-01-28	Ao_Lobi	3	Tidal	24.7	3.8	2.6	2.1
176	2017-01-28	Ao_Lobi	3	Tidal	58.2	5.5	3.7	2
177	2017-01-28	Ao_Lobi	3	Tidal	116.4	7.1	3.5	3.6
178	2017-01-28	Ao_Lobi	3	Tidal	46	6.1	3.1	2.3
179	2017-01-28	Ao_Lobi	3	Tidal	108.3	6.7	5.4	3.5
180	2017-01-28	Ao_Lobi	3	Tidal	348.7	10.4	5.8	4.9
181	2017-01-28	Ao_Lobi	3	Tidal	63.9	5.3	4.9	2.9
182	2017-01-28	Ao_Lobi	3	Tidal	32.2	4.9	3.8	2.2
183	2017-01-28	Ao_Lobi	3	Tidal	99.1	7.5	4.6	2.9
184	2017-01-28	Ao_Lobi	3	Tidal	66.4	6.6	2.6	2.3
185	2017-01-28	Ao_Lobi	3	Tidal	39.2	5.3	3.7	1.8
186	2017-01-28	Ao_Lobi	3	Tidal	69.7	4.9	4.5	2.6
187	2017-01-28	Ao_Lobi	3	Tidal	88.9	5.4	3.9	3.2
188	2017-01-28	Ao_Lobi	3	Tidal	20.1	4.1	2.2	1.7
189	2017-01-28	Ao_Lobi	3	Tidal	22.4	4.8	1.6	2.2
190	2017-01-28	Ao_Lobi	6	Interdidal	194.8	8.3	5.1	4.3
191	2017-01-28	Ao_Lobi	6	Tidal	84.4	6.1	5.4	2.9
192	2017-01-28	Ao_Lobi	6	Tidal	60.7	4.7	3.1	3.5
193	2017-01-28	Ao_Lobi	6	Tidal	102	6	4.4	2.7
194	2017-01-28	Ao_Lobi	6	Tidal	43.7	4.9	3.8	2
195	2017-01-28	Ao_Lobi	6	Tidal	26.9	4.1	3.2	1.9
196	2017-01-28	Ao_Lobi	6	Tidal	21.7	3	2.7	1.8
197	2017-01-28	Ao_Lobi	6	Tidal	893.7	12.3	7.5	6.6
198	2017-01-29	Ao_Lobi	4	Tidal	36.2	4.9	4.2	1.8
199	2017-01-29	Ao_Lobi	4	Tidal	26.6	4.8	3.3	1.7
200	2017-01-29	Ao_Lobi	4	Tidal	20.7	4.1	2.9	1.9
201	2017-01-29	Ao_Lobi	4	Tidal	21.1	4.6	2.2	1.9
202	2017-01-29	Ao_Lobi	4	Tidal	75.1	5.2	3.6	2.7
203	2017-01-29	Ao_Lobi	4	Tidal	99.1	4.9	5.1	4.4
204	2017-01-29	Ao_Lobi	4	Tidal	169.3	7.6	5.9	4.5
205	2017-01-29	Ao_Lobi	4	Tidal	35.3	5.1	3.7	1.6
206	2017-01-29	Ao_Lobi	4	Tidal	243.4	9.4	5.2	4.8
207	2017-01-29	Ao_Lobi	4	Tidal	68.7	6.4	3.2	3.1
208	2017-01-29	Ao_Lobi	4	Tidal	84.9	6.7	5	3.2
209	2017-01-29	Ao_Lobi	4	Tidal	79.9	6.7	4.1	3.3
210	2017-01-29	Ao_Lobi	4	Tidal	236.4	10	4.9	4.6
211	2017-01-29	Ao_Lobi	4	Tidal	32.4	3.9	2.5	2.5
212	2017-01-29	Ao_Lobi	7	Interdidal
213	2017-01-29	Ao_Lobi	7	Tidal	68.8	6.1	3.2	4.1
214	2017-01-29	Ao_Lobi	7	Tidal	58.3	7.7	3.5	2.2
215	2017-01-29	Ao_Lobi	7	Tidal	27.4	4.9	3.2	1.4
216	2017-01-29	Ao_Lobi	7	Tidal	42.7	4.5	4.2	2.1
217	2017-01-29	Ao_Lobi	7	Tidal	28.2	4.6	3.9	2.4
218	2017-01-29	Ao_Lobi	7	Tidal	32.9	4.5	2.9	2
219	2017-01-29	Ao_Lobi	7	Tidal	58.6	6.1	5.9	1.2
220	2017-01-29	Ao_Lobi	8	Interdidal	175	6.5	6.2	4
221	2017-01-29	Ao_Lobi	8	Interdidal	372.2	14.6	9.9	3.4
222	2017-01-29	Ao_Lobi	8	Tidal	24.7	4.8	5.1	2.5
223	2017-01-29	Ao_Lobi	8	Tidal	25.3	5.2	4.4	2.6
224	2017-01-29	Ao_Lobi	8	Tidal	23.9	5.2	3.1	2.5
225	2017-01-29	Ao_Lobi	8	Tidal	40.8	6	3.9	2.2
226	2017-01-29	Ao_Lobi	8	Tidal	29.9	5	3.4	1.6
227	2017-01-29	Ao_Lobi	8	Tidal	32.2	5.7	3.4	1.4
228	2017-01-29	Ao_Lobi	8	Tidal	26.7	4	3.5	1.7
229	2017-01-29	Ao_Lobi	8	Tidal	29.4	4.1	3.4	2.2
230	2017-01-29	Ao_Lobi	8	Tidal	24.2	3.2	2.6	2.6
231	2017-02-03	Koh_Boi	7	Tidal	207	9.8	6.6	2.7
232	2017-02-03	Koh_Boi	7	Tidal	61.4	4.5	3.6	3.6
233	2017-02-03	Koh_Boi	7	Tidal	25.1	3.9	2.9	2.7
234	2017-02-03	Koh_Boi	7	Tidal	109.9	7	4.9	2.8
235	2017-02-03	Koh_Boi	7	Tidal	155.8	7.7	6.8	3.1
236	2017-02-03	Koh_Boi	7	Tidal	102.6	6.7	5.3	3
237	2017-02-03	Koh_Boi	7	Tidal	100.2	5.6	4.2	2.6
238	2017-02-03	Koh_Boi	7	Tidal	45.2	5.1	4	2.5
239	2017-02-03	Koh_Boi	7	Tidal	296.1	8.5	7	5.7
240	2017-02-03	Koh_Boi	7	Tidal	55.2	5.3	3.4	3.2
241	2017-02-03	Koh_Boi	7	Tidal	55.6	4.3	4	2.2
242	2017-02-03	Koh_Boi	7	Tidal	143.2	5.4	5.3	3.4
243	2017-02-03	Koh_Boi	7	Tidal	45.1	5.3	4.1	3.2
244	2017-02-03	Koh_Boi	7	Tidal	58.1	6.3	2.9	2.3
245	2017-02-03	Koh_Boi	7	Tidal	147.8	7	5.4	3.1
246	2017-02-03	Koh_Boi	7	Tidal	28.3	4	3.1	2.2
247	2017-02-03	Koh_Boi	7	Tidal	119.6	7.6	4.1	3.2
248	2017-02-03	Koh_Boi	7	Tidal	87.8	5.1	4.3	3.4
249	2017-02-03	Koh_Boi	7	Tidal	35.5	4.1	3.4	1.6
250	2017-02-04	Koh_Boi	8	Interdidal	249.8	7.6	5.4	3.6
251	2017-02-04	Koh_Boi	8	Interdidal	20.5	4	2.7	1.5
252	2017-02-04	Koh_Boi	8	Interdidal	130.9	6.9	5.8	3.2
253	2017-02-04	Koh_Boi	8	Interdidal	74.6	6.4	3.4	2.8
254	2017-02-04	Koh_Boi	8	Interdidal	39.7	4	2.8	2.4
255	2017-02-04	Koh_Boi	8	Interdidal	77.6	6.2	3.4	2.8
256	2017-02-04	Koh_Boi	8	Interdidal	21	4.6	3	0.9
257	2017-02-04	Koh_Boi	8	Interdidal	76.1	6.2	3.3	2.7
258	2017-02-04	Koh_Boi	8	Interdidal	21.3	6.6	2.9	1.8
259	2017-02-04	Koh_Boi	8	Interdidal	232.9	8.5	5.8	3.6
260	2017-02-04	Koh_Boi	8	Interdidal	202.1	7.2	6	3.1
261	2017-02-04	Koh_Boi	8	Interdidal	225.5	9.2	6.3	3.4
262	2017-02-04	Koh_Boi	8	Interdidal	209.4	8.2	5.5	3.2
263	2017-02-04	Koh_Boi	8	Tidal	405.6	10.2	7.1	4.6
264	2017-02-04	Koh_Boi	8	Tidal	351.2	8.6	7.2	5
265	2017-02-04	Koh_Boi	8	Tidal	259.2	7	5.9	4.7
266	2017-02-04	Koh_Boi	8	Tidal	422.2	10.2	5.6	5
267	2017-02-04	Koh_Boi	8	Tidal	352.2	10.2	7.7	3.1
268	2017-02-04	Koh_Boi	8	Tidal	250.9	6.8	6.2	3.5
269	2017-02-04	Koh_Boi	8	Tidal	298.4	8.4	5.5	4.7
270	2017-02-04	Koh_Boi	9	Tidal	923.2	11.2	10.1	6.6
271	2017-02-04	Koh_Boi	9	Tidal	155.9	5.7	4.2	4
272	2017-02-04	Koh_Boi	9	Tidal	32.7	3.9	3	1.9
273	2017-02-04	Koh_Boi	9	Tidal	278.9	9.6	5.6	3.8
274	2017-02-04	Koh_Boi	9	Tidal	493.7	7.8	6	5.6
275	2017-02-04	Koh_Boi	9	Tidal	422.9	8.4	6.9	5
276	2017-02-04	Koh_Boi	9	Tidal	36.2	3.8	3.3	1.7
277	2017-02-04	Koh_Boi	9	Tidal	28.3	2.8	2.5	2.3
278	2017-02-04	Koh_Boi	9	Tidal	26.5	4	3.1	1.2
279	2017-02-04	Koh_Boi	9	Interdidal	140.9	6.2	4.4	4.5
280	2017-02-04	Koh_Boi	9	Interdidal	25.1	3.7	2.7	2.1
281	2017-02-04	Koh_Boi	9	Interdidal	30.3	3.6	2.3	2
282	2017-02-04	Koh_Boi	9	Interdidal	56.7	4.2	3.2	2.6
283	2017-02-04	Koh_Boi	9	Interdidal	99.2	5.5	3.9	3.3
284	2017-02-04	Koh_Boi	9	Interdidal	101.2	5.6	3.9	3
285	2017-02-04	Koh_Boi	9	Interdidal	44.1	4	2.8	2.6
286	2017-02-04	Koh_Boi	9	Interdidal	74.3	4.6	3	2.1
287	2017-02-04	Koh_Boi	9	Interdidal	52.4	4.5	3	2.5
288	2017-02-04	Koh_Boi	9	Interdidal	82.4	5.7	4.3	2.7
289	2017-02-04	Koh_Boi	9	Interdidal	70	5.9	3.1	2.6
290	2017-02-04	Koh_Boi	9	Interdidal	36.6	5	2.5	2
291	2017-02-04	Koh_Boi	9	Interdidal	31.9	4.4	2.8	1.6
292	2017-02-04	Koh_Boi	10	Tidal	390.2	8.8	6.2	3.7
293	2017-02-04	Koh_Boi	10	Tidal	140.1	6.4	5.6	3.7
294	2017-02-04	Koh_Boi	10	Tidal	151.5	7.2	5.5	2.2
295	2017-02-04	Koh_Boi	10	Tidal	19.4	3.5	2.3	1.6
296	2017-02-04	Koh_Boi	10	Tidal	204.7	8.2	5.3	2.7
297	2017-02-04	Koh_Boi	10	Tidal	330.1	7.1	6.5	4.5
298	2017-02-04	Koh_Boi	10	Tidal	246.7	7.2	5.5	4.2
299	2017-02-04	Koh_Boi	10	Tidal	44.7	4.9	3.6	1.8
300	2017-02-04	Koh_Boi	10	Tidal	56.5	4.1	3.2	3
301	2017-02-04	Koh_Boi	10	Tidal	34.8	3.8	3.6	1.9
302	2017-02-04	Koh_Boi	10	Tidal	99.1	5.7	4.1	3
303	2017-02-04	Koh_Boi	10	Tidal	314.1	8.7	6.1	3.7
304	2017-02-04	Koh_Boi	10	Tidal	57.9	5.4	3.4	1.9
305	2017-02-04	Koh_Boi	10	Tidal	100.3	5.8	3.7	3.2
306	2017-02-04	Koh_Boi	10	Interdidal	953.7	13.5	7.2	5.5
307	2017-02-04	Koh_Boi	10	Interdidal	221.3	11	5.5	2
308	2017-02-04	Koh_Boi	10	Interdidal	53.9	6.1	3.2	1.6
309	2017-02-04	Koh_Boi	10	Interdidal	24.1	3.1	2.5	1.7
310	2017-02-04	Koh_Boi	10	Interdidal	60.3	5.2	3.6	1.9
311	2017-02-04	Koh_Boi	10	Interdidal	56.9	4.7	3.7	2.2
312	2017-02-04	Koh_Boi	10	Interdidal	64.6	5.2	4.1	2.9
313	2017-02-04	Koh_Boi	10	Interdidal	274.9	11.4	5.9	3.7
314	2017-02-04	Koh_Boi	10	Interdidal	20.9	3.5	2.7	1.6
315	2017-02-04	Koh_Boi	10	Interdidal	1300	15.6	8.4	6.8
316	2017-02-05	Koh_Boi	11	Tidal	144	9.2	4.1	3.6
317	2017-02-05	Koh_Boi	11	Tidal	27.3	3.6	3.1	1.9
318	2017-02-05	Koh_Boi	11	Tidal	55.2	4.8	3.3	3
319	2017-02-05	Koh_Boi	11	Tidal	49.4	5.4	3.3	2.7
320	2017-02-05	Koh_Boi	11	Tidal	37.5	5.4	4.5	1.4
321	2017-02-05	Koh_Boi	11	Tidal	130.2	7	5.1	2.5
322	2017-02-05	Koh_Boi	11	Tidal	118.2	6.2	5.5	4.1
323	2017-02-05	Koh_Boi	11	Tidal	54.2	5.9	3.8	2
324	2017-02-05	Koh_Boi	11	Tidal	37.8	4.7	3	2.2
325	2017-02-05	Koh_Boi	11	Tidal	79.8	6.2	4.6	3.2
326	2017-02-05	Koh_Boi	11	Tidal	39.1	4.1	3.2	2.4
327	2017-02-05	Koh_Boi	11	Tidal	40.1	4.7	3.7	2
328	2017-02-05	Koh_Boi	11	Tidal	21	3.5	2.6	1.9
329	2017-02-05	Koh_Boi	11	Tidal	19.4	3.8	2.5	1.7
330	2017-02-05	Koh_Boi	11	Tidal	28.7	3.8	3.6	2.2
331	2017-02-05	Koh_Boi	11	Tidal	24.6	3.3	2.7	1.8
332	2017-02-05	Koh_Boi	11	Tidal	204.8	7.1	5.7	3.4
333	2017-02-05	Koh_Boi	11	Tidal	43.4	4.1	3.8	2
334	2017-02-05	Koh_Boi	11	Tidal	264	8.3	5.2	5.4
335	2017-02-05	Koh_Boi	11	Tidal	38.4	4.5	3.6	1.9
336	2017-02-05	Koh_Boi	11	Tidal	355.5	8.2	7.5	5.1
337	2017-02-05	Koh_Boi	11	Tidal	39.5	3.4	2.9	2.4
338	2017-02-05	Koh_Boi	11	Tidal	52.2	5.4	3.3	2.3
339	2017-02-05	Koh_Boi	11	Tidal	24.4	3.7	3.2	1.4
340	2017-02-05	Koh_Boi	11	Interdidal	174.7	5.5	5.3	3
341	2017-02-05	Koh_Boi	11	Interdidal	93.6	6.6	4.6	2.5
342	2017-02-05	Koh_Boi	11	Interdidal	448.3	8.6	6.2	6.1
343	2017-02-05	Koh_Boi	11	Interdidal	36.5	4.2	3.7	2.1
344	2017-02-05	Koh_Boi	11	Interdidal	34.2	4.2	3.3	1.7
345	2017-02-05	Koh_Boi	11	Interdidal	51.1	6.1	3.8	2.2
346	2017-02-05	Koh_Boi	11	Interdidal	113.3	5.7	4.9	3.2
347	2017-02-05	Koh_Boi	11	Interdidal	74.3	6	3.5	3.2
348	2017-02-05	Koh_Boi	11	Interdidal	194.9	8.3	6.5	3.2
349	2017-02-05	Koh_Boi	11	Interdidal	21.9	4.3	3.7	2.5
350	2017-02-05	Koh_Boi	11	Interdidal	46.7	3.4	3	2.7
351	2017-02-05	Koh_Boi	11	Interdidal	22.8	4	2.7	1.6
352	2017-02-05	Koh_Boi	11	Interdidal	435.7	11.3	6.7	4.5
353	2017-02-05	Koh_Boi	11	Interdidal	38.5	4.2	3.5	2.2
354	2017-02-05	Koh_Boi	11	Interdidal	256.3	6.7	6.6	3.7
355	2017-02-05	Koh_Boi	11	Interdidal	127.9	6.7	3.6	3.5
356	2017-02-05	Koh_Boi	11	Interdidal	100.8	7	3.7	3.2
357	2017-02-05	Koh_Boi	11	Interdidal	101.6	5.4	4.1	2.8
358	2017-02-05	Koh_Boi	11	Interdidal	80.7	5.2	4.5	3.1
359	2017-02-05	Koh_Boi	12	Interdidal	195.4	10.2	4.2	3.1
360	2017-02-05	Koh_Boi	12	Interdidal	440.7	9.4	7.6	4.5
361	2017-02-05	Koh_Boi	12	Interdidal	167.3	9.6	4	2.6
362	2017-02-05	Koh_Boi	12	Interdidal	19.9	4.3	2.4	1.7
363	2017-02-05	Koh_Boi	12	Interdidal	157.7	6.6	5.2	2.8
364	2017-02-05	Koh_Boi	12	Interdidal	64.3	6.9	2.9	2.4
365	2017-02-05	Koh_Boi	12	Interdidal	156.9	6.6	4.3	3.2
366	2017-02-05	Koh_Boi	12	Interdidal	31.6	3.2	3	2.4
367	2017-02-05	Koh_Boi	12	Interdidal	79.5	6.8	2.7	3.4
368	2017-02-05	Koh_Boi	12	Tidal	335	8.1	7.4	4.2
369	2017-02-05	Koh_Boi	12	Tidal	63.7	6.5	4.1	2.1
370	2017-02-05	Koh_Boi	12	Tidal	37.9	3.9	3.1	2.2
371	2017-02-05	Koh_Boi	12	Tidal	82.2	4.5	4.2	3.1
372	2017-02-05	Koh_Boi	12	Tidal	141.4	6.1	4.9	3.7
373	2017-02-05	Koh_Boi	12	Tidal	88.1	4.6	4.3	3.4
374	2017-02-05	Koh_Boi	12	Tidal	30.1	3.8	3.4	2.6
375	2017-02-05	Koh_Boi	12	Tidal	30.5	3.5	3.3	2.3
376	2017-02-05	Koh_Boi	12	Tidal	35.6	3.5	3.6	2.4
377	2017-02-08	Ao_Lobi	9	Interdidal	101.8	9.8	5.9	2.1
378	2017-02-08	Ao_Lobi	9	Interdidal	34.9	7.2	3	1.9
379	2017-02-08	Ao_Lobi	9	Interdidal	90.7	7.1	4.8	2.5
380	2017-02-08	Ao_Lobi	9	Interdidal	40	5.7	4.1	2.3
381	2017-02-08	Ao_Lobi	9	Interdidal	79.2	6.5	5.3	2.8
382	2017-02-08	Ao_Lobi	9	Interdidal	27.3	4.2	3.1	1.6
383	2017-02-08	Ao_Lobi	9	Interdidal	25.9	4.3	2.9	1.6
384	2017-02-08	Ao_Lobi	9	Tidal	137.3	6.9	5	4.9
385	2017-02-08	Ao_Lobi	9	Tidal	232.5	9.7	4.8	4.4
386	2017-02-08	Ao_Lobi	9	Tidal	20.5	3.4	3.8	2.1
387	2017-02-08	Ao_Lobi	9	Tidal	22.4	3.6	2.2	1.8
388	2017-02-08	Ao_Lobi	9	Tidal	20.7	3.9	2.8	2
389	2017-02-08	Ao_Lobi	9	Tidal	31	4.4	2.9	2.1
390	2017-02-08	Ao_Lobi	9	Tidal	52.2	5.6	3.7	2.1
391	2017-02-08	Ao_Lobi	10	Interdidal	90	6.5	5.8	2.3
392	2017-02-08	Ao_Lobi	10	Interdidal	24.6	5.4	3.7	1.6
393	2017-02-08	Ao_Lobi	10	Interdidal	19.5	4.1	2.7	1.6
394	2017-02-08	Ao_Lobi	10	Interdidal	22.7	5.2	3.1	1.1
395	2017-02-08	Ao_Lobi	10	Interdidal	215.5	7.5	7	4.3
396	2017-02-08	Ao_Lobi	10	Tidal	240.5	10.4	6.4	3.1
397	2017-02-08	Ao_Lobi	10	Tidal	70.7	8.4	2.5	2.4
398	2017-02-08	Ao_Lobi	10	Tidal	89.9	4.6	3.2	2.6
399	2017-02-08	Ao_Lobi	10	Tidal	35.3	6.1	3.5	1.2
400	2017-02-08	Ao_Lobi	10	Tidal	52.8	5.1	3.4	2.5
401	2017-02-08	Ao_Lobi	10	Tidal	20.7	3	2.6	2.2
402	2017-02-08	Ao_Lobi	10	Tidal	42.2	5.3	3.5	1.9
403	2017-02-08	Ao_Lobi	10	Tidal	35.4	4.3	3.1	2.4
404	2017-02-08	Ao_Lobi	10	Tidal	19.6	4.4	2.5	1.4
405	2017-02-08	Ao_Lobi	10	Tidal	81.8	5.9	5.4	3.3
406
407
408
409
