# Supplementary material for: Group-specific archaeological signatures of stone tool use in wild macaques
Source: eLife. 2019 Oct 22;8:e46961. doi: 10.7554/eLife.46961 (PMC6805154; doi:10.7554/eLife.46961)
Supplement: Source data 1. — Source data for Figures 4, 5 and 7. [file elife-46961-data1.xlsx]

## Sheet: Tabelle1
Nr	Date	Identifier	Prey	Prey_Aggregation	Location	Weight	Length	Width_25	Width_50	Width_75	Max_Width_mm	Thickness_25	Thickness_50	Thickness_75	Max_thick_mm	Material	Damage_1_Type	Damage_1_Class	Damage_2_Type	Damage_2_Class	Damage_3_Type	Damage_3_Class	Damage_4_Type	Damage_4_Class	Damage_5_Type	Damage_5_Class	Damage_6_Type	Damage_6_Class	Damage_7_Type	Damage_7_Class	Damage_8_Type	Damage_8_Class	Damage_9_Type	Damage_9_Class	Damage_10_Type	Damage_10_Class	Crater_1_Length	Crater_1_Wifth	Crater_1_Depth	Crater_2_Length	Crater_2_Width	Crater_2_Depth	Most_damaged_Zone	Highest_Intensity	Photo_Only	Multipurpose	Multi_Species	Number_damaged_zones
1	26_01_2017	TOOL	M_LABIO	Snail	AO_LOBI	336	111	52	65	73	73	27	28	38	38	Limestone	X	0	X	0	P	1	X	0	X	0	X	0	X	0	P	1	X	0	X	0							F	1				2
2	08_02_2017	TOOL	M_LABIO	Snail	AO_LOBI	215	92	55	62	62	62	37	40	37	40	Limestone	X	0	X	0	P	2	X	0	X	0	X	0	X	0	P	1	X	0	X	0							F	2				2
3	28_01_2017	TOOL	M_LABIO	Snail	AO_LOBI	96	71	47	57	55	57	22	27	26	27	Limestone	X	0	X	0	P	2	X	0	X	0	C	1	X	0	X	0	X	0	X	0							F	2				2
4	08_02_2017	TOOL	M_LABIO	Snail	AO_LOBI	172	120	80	80	80	80	40	40	40	40	Limestone	X	0	X	0	P	1	X	0	X	0	X	0	X	0	X	0	X	0	X	0							F	1	Y			1
5	09_02_2017	TOOL	M_LABIO	Snail	AO_LOBI	588	149	82	82	82	82	62	62	62	62	Limestone	X	0	X	0	P	1	X	0	X	0	X	0	C	1	X	0	X	0	X	0							F	1	Y			1
6	09_02_2017	TOOL	M_LABIO	Snail	AO_LOBI	409	92	73	73	73	73	46	46	46	46	Limestone	X	0	X	0	P	1	X	0	X	0	X	0	X	0	X	0	X	0	X	0							F	1	Y			1
7	26_01_2017	TOOL	M_LABIO	Snail	AO_LOBI	124	70	49	49	49	49	23	23	23	23	Limestone	X	0	X	0	P	1	X	0	X	0	X	0	X	0	P	1	X	0	X	0							F	1	Y			1
8	26_01_2017	TOOL	M_LABIO	Snail	AO_LOBI	411	115	73	73	73	73	48	48	48	48	Limestone	X	0	X	0	P	1	X	0	X	0	X	0	X	0	P	1	X	0	X	0							F	1	Y			1
9	26_01_2017	TOOL	M_LABIO	Snail	AO_LOBI	589	128	86	86	86	86	60	60	60	60	Limestone	X	0	X	0	C	2	X	0	X	0	X	0	X	0	X	0	X	0	X	0							F	2	Y			1
10	22_01_2017	TOOL	M_LABIO	Snail	KOH_BOI	161	71	40	55	45	55	41	37	34	41	Limestone	X	0	X	0	P	1	X	0	X	0	X	0	X	0	X	0	X	0	X	0							F	1				1
11	22_01_2017	TOOL	M_LABIO	Snail	KOH_BOI	51	51	30	39	35	35	21	22	20	22	Limestone	X	0	X	0	P	1	X	0	X	0	X	0	X	0	X	0	X	0	X	0							F	2				1
12	22_01_2017	TOOL	M_LABIO	Snail	KOH_BOI	31	44	20	24	22	24	18	23	23	23	Limestone	X	0	X	0	P	1	X	0	X	0	P	1	X	0	X	0	X	0	X	0							F	1				1
13	27_01_2017	TOOL	MORULA	Snail	KOH_BOI	108	53	40	47	45	47	26	30	33	33	Limestone	X	0	X	0	P	3	X	0	C	2	X	0	X	0	P	1	X	0	X	0							F	3		Y	O,S	2
14	03_02_2017	TOOL	MORULA	Snail	KOH_BOI	100	59	32	40	42	42	29	32	31	32	Limestone	X	0	X	0	P	1	X	0	X	0	X	0	X	0	P	1	X	0	X	0							F	2				2
15	09_02_2017	TOOL	NERITE	Snail	AO_LOBI	173	70	39	57	64	64	33	41	38	41	Limestone	X	0	X	0	P	1	X	0	C	1	X	0	X	0	X	0	X	0	X	0							F	1				1
16	09_02_2017	TOOL	NERITE	Snail	AO_LOBI	81	69	35	31	34	35	18	24	26	26	Limestone	X	0	P	1	P	1	X	0	X	0	X	0	X	0	P	1	X	0	X	0							F	1				3
17	09_02_2017	TOOL	NERITE	Snail	AO_LOBI	228	85	42	71	80	80	30	38	37	38	Limestone	X	0	X	0	C	2	X	0	X	0	X	0	X	0	P	1	X	0	X	0							F	2				2
18	27_01_2017	TOOL	NERITE	Snail	AO_LOBI	170	87	45	68	67	68	28	32	27	32	Limestone	X	0	X	0	P	1	X	0	X	0	X	0	X	0	P	1	X	0	X	0							F	1				2
19	26_01_2017	TOOL	NERITE	Snail	AO_LOBI	474	93	49	75	66	75	56	61	55	61	Limestone	C	1	X	0	P	1	X	0	X	0	X	0	X	0	P	1	X	0	X	0							F	1				3
20	26_01_2017	TOOL	NERITE	Snail	AO_LOBI	463	108	55	64	68	68	44	40	56	56	Limestone	X	0	P	1	P	1	X	0	X	0	X	0	X	0	P	1	X	0	X	0							F	1				1
21	26_01_2017	TOOL	NERITE	Snail	AO_LOBI	116	79	50	34	27	50	39	40	34	40	Limestone	X	0	X	0	P	2	X	0	X	0	X	0	X	0	X	0	X	0	X	0							F	2				1
22	26_01_2017	TOOL	NERITE	Snail	AO_LOBI	172	79	36	44	59	59	28	34	36	36	Limestone	F	3	X	0	P	1	X	0	X	0	F	2	X	0	P	1	X	0	X	0							F	1		Y	O,S	2
23	08_02_2017	TOOL	NERITE	Snail	AO_LOBI	97	94	72	72	72	72	18	18	18	18	Limestone	X	0	X	0	P	1	X	0	X	0	X	0	X	0	X	0	X	0	X	0							F	1	Y			1
24	26_01_2017	TOOL	NERITE	Snail	AO_LOBI	661	98	61	61	61	61	30	30	30	30	Limestone	X	0	X	0	P	1	X	0	X	0	X	0	X	0	X	0	X	0	X	0							F	1	Y			1
25	26_01_2017	TOOL	NERITE	Snail	AO_LOBI	239	104	74	74	74	74	21	21	21	21	Limestone	X	0	X	0	P	1	X	0	X	0	X	0	X	0	P	1	X	0	X	0							F	1	Y			2
26	26_01_2017	TOOL	NERITE	Snail	AO_LOBI	222	110	50	50	50	50	40	40	40	40	Limestone	X	0	X	0	P	1	X	0	X	0	X	0	X	0	P	1	X	0	X	0							F	2	Y			1
27	26_01_2017	TOOL	NERITE	Snail	AO_LOBI	243	66	64	64	64	64	34	34	34	34	Limestone	X	0	X	0	P	1	P	1	X	0	X	0	X	0	X	1	X	0	X	0							F	1	Y			2
28	26_01_2017	TOOL	NERITE	Snail	AO_LOBI	203	105	76	76	76	76	17	17	17	17	Limestone	X	0	X	0	P	1	X	0	X	0	X	0	X	0	P	1	X	0	X	0							F	1	Y			2
29	26_01_2017	TOOL	NERITE	Snail	AO_LOBI	160	78	62	62	62	62	26	26	26	26	Limestone	X	0	X	0	P	1	X	0	X	0	X	0	X	0	X	0	X	0	X	0							F	1	Y			1
30	29_01_2017	TOOL	NERITE	Snail	AO_LOBI	951	170	120	120	120	120	50	50	50	50	Limestone	X	0	X	0	P	1	X	0	X	0	X	0	X	0	P	1	X	0	X	0							F	1	Y			2
31	29_01_2017	TOOL	NERITE	Snail	AO_LOBI	385	107	69	69	69	69	53	53	53	53	Limestone	X	0	X	0	P	1	X	0	X	0	X	0	X	0	P	1	X	0	X	0							F	2	Y			2
32	29_01_2017	TOOL	NERITE	Snail	AO_LOBI	184	74	55	55	55	55	35	35	35	35	Limestone	X	0	X	0	P	1	X	0	X	0	X	0	X	0	X	0	X	0	X	0							F	1	Y			1
33	23_01_2017	TOOL	NERITE	Snail	KOH_BOI	72	49	25	40	43	43	28	29	24	29	Limestone	X	0	X	0	P	1	X	0	X	0	X	0	X	0	X	0	X	0	X	0							F	1				1
34	23_01_2017	TOOL	NERITE	Snail	KOH_BOI	27	49	26	29	29	29	12	12	12	12	Limestone	X	0	X	0	P	1	X	0	X	0	X	0	X	0	X	0	X	0	X	0							F	1				1
36	23_01_2017	TOOL	NERITE	Snail	KOH_BOI	49	26	36	38	37	38	20	20	18	20	Limestone	X	0	X	0	P	1	X	0	X	0	X	0	X	0	P	1	X	0	X	0							F	1				2
37	23_01_2017	TOOL	NERITE	Snail	KOH_BOI	48	42	27	36	36	36	23	26	23	26	Limestone	X	0	X	0	P	1	P	1	X	0	X	0	X	0	X	0	X	0	X	0							F	1				3
38	23_01_2017	TOOL	NERITE	Snail	KOH_BOI	88	58	35	40	38	40	25	30	26	30	Limestone	X	0	X	0	P	1	X	0	X	0	X	0	X	0	X	0	X	0	X	0							F	1				1
39	23_01_2017	TOOL	NERITE	Snail	KOH_BOI	72	51	28	35	27	35	26	30	25	30	Limestone	X	0	X	0	P	1	X	0	X	0	X	0	X	0	X	0	X	0	X	0							F	1				1
40	23_01_2017	TOOL	NERITE	Snail	KOH_BOI	37	44	27	36	36	36	17	18	17	18	Limestone	X	0	X	0	P	1	X	0	X	0	X	0	X	0	P	1	X	0	X	0							F	1				2
41	23_01_2017	TOOL	NERITE	Snail	KOH_BOI	72	53	34	40	38	40	27	30	27	30	Limestone	X	0	X	0	P	1	P	1	X	0	X	0	X	0	X	0	X	0	X	0							F	1				1
42	22_01_2017	TOOL	NERITE	Snail	KOH_BOI	102	59	41	56	57	57	19	26	22	26	Limestone	X	0	X	0	P	1	X	0	X	0	X	0	X	0	P	1	X	0	X	0							F	1				2
43	22_01_2017	TOOL	NERITE	Snail	KOH_BOI	44	32	36	34	39	39	20	23	25	25	Limestone	X	0	X	0	P	1	X	0	X	0	X	0	X	0	X	0	X	0	X	0							F	1				1
44	22_01_2017	TOOL	NERITE	Snail	KOH_BOI	44	27	31	27	24	31	25	26	25	26	Limestone	X	0	X	0	P	1	X	0	X	0	X	0	X	0	X	0	X	0	X	0							F	1				1
45	22_01_2017	TOOL	NERITE	Snail	KOH_BOI	35	45	29	38	37	38	14	21	19	21	Limestone	X	0	X	0	P	1	X	0	X	0	X	0	X	0	X	0	X	0	X	0							F	1				1
46	03_02_2017	TOOL	NERITE	Snail	KOH_BOI	337	100	51	57	51	57	38	48	51	51	Limestone	X	0	X	0	P	3	X	0	X	0	X	0	X	0	X	0	X	0	X	0							F	3				1
47	03_02_2017	TOOL	NERITE	Snail	KOH_BOI	88	53	39	42	41	42	23	26	26	26	Limestone	C	3	P	1	P	3	X	0	C	3	C	3	X	0	P	3	X	0	C	3							F	3		Y	O,S	6
48	03_02_2017	TOOL	NERITE	Snail	KOH_BOI	315	82	61	61	61	61	50	50	50	50	Limestone	X	0	X	0	P	1	X	0	X	0	X	0	X	0	P	1	X	0	X	0							F	1	Y			2
50	22_01_2017	TOOL	NERITE	Snail	KOH_BOI	125	59	55	55	55	55	30	30	30	30	Limestone	X	0	X	0	P	2	X	0	X	0	X	0	X	0	P	1	X	0	X	0							F	2	Y			2
51	22_01_2017	TOOL	NERITE	Snail	KOH_BOI	40	40	37	37	37	37	20	20	20	20	Limestone	X	0	X	0	P	1	X	0	X	0	X	0	X	0	P	1	X	0	X	0							F	1	Y			2
52	23_01_2017	TOOL	NERITE	Snail	KOH_BOI	178	59	50	50	50	50	41	41	41	41	Limestone	X	0	X	0	P	1	X	0	X	0	X	0	X	0	X	0	X	0	X	0							F	1	Y			1
53	23_01_2017	TOOL	NERITE	Snail	KOH_BOI	82	46	36	36	36	36	32	32	32	32	Limestone	X	0	X	0	P	1	X	0	X	0	X	0	X	0	X	0	X	0	X	0							F	1	Y			1
54	23_01_2017	TOOL	NERITE	Snail	KOH_BOI	118	70	46	46	46	46	24	24	24	24	Limestone	X	0	X	0	P	1	X	0	X	0	X	0	X	0	P	1	X	0	X	0							F	1	Y			2
55	23_01_2017	TOOL	NERITE	Snail	KOH_BOI	84	70	36	36	36	36	25	25	25	25	Limestone	X	0	X	0	P	1	X	0	X	0	X	0	X	0	P	1	X	0	X	0							F	1	Y			2
56	23_01_2017	TOOL	NERITE	Snail	KOH_BOI	176	75	66	66	66	66	34	34	34	34	Limestone	X	0	X	0	P	1	X	0	X	0	X	0	X	0	P	1	X	0	X	0							F	1	Y			2
57	23_01_2017	TOOL	NERITE	Snail	KOH_BOI	78	59	32	32	32	32	24	24	24	24	Limestone	X	0	X	0	P	1	X	0	X	0	X	0	X	0	P	1	X	0	X	0							F	1	Y			2
58	27_01_2017	TOOL	NERITE	Snail	KOH_BOI	229	83	52	52	52	52	35	35	35	35	Limestone	X	0	X	0	P	1	X	0	X	0	X	0	X	0	X	0	X	0	X	0							F	1	Y			1
59	29_01_2017	TOOL	OYSTER	Oyster	AO_LOBI	179	71	53	54	51	54	37	38	41	41	Limestone	C	1	X	0	P	1	X	0	X	0	C	1	X	0	X	0	X	0	X	0							P	1	Y			2
60	29_01_2017	TOOL	OYSTER	Oyster	AO_LOBI	99	79	34	41	47	47	21	18	21	21	Limestone	C	1	X	0	X	0	X	0	X	0	C	1	X	0	X	0	X	0	X	0							P	1				2
61	29_01_2017	TOOL	OYSTER	Oyster	AO_LOBI	88	62	45	45	49	49	18	26	28	28	Limestone	C	1	X	0	P	1	X	0	X	0	C	1	X	0	X	0	X	0	X	0							P	1	Y			3
62	29_01_2017	TOOL	OYSTER	Oyster	AO_LOBI	42	49	25	33	33	33	21	19	21	21	Limestone	C	2	X	0	X	0	X	0	C	1	C	2	X	0	X	0	X	0	C	1							P	2				4
63	29_01_2017	TOOL	OYSTER	Oyster	AO_LOBI	37	55	22	29	27	29	20	19	19	20	Limestone	C	1	X	0	P	1	X	0	X	0	C	1	X	0	X	0	X	0	X	0							P	1	Y			3
64	29_01_2017	TOOL	OYSTER	Oyster	AO_LOBI	33	48	29	30	31	31	20	21	21	21	Limestone	C	1	X	0	X	0	X	0	C	1	C	1	X	0	X	0	X	0	C	1							P	1				3
65	29_01_2017	TOOL	OYSTER	Oyster	AO_LOBI	34	41	25	34	33	34	21	25	24	25	Limestone	C	2	X	0	X	0	X	0	X	0	C	2	X	0	X	0	X	0	X	0							P	2				2
66	09_02_2017	TOOL	OYSTER	Oyster	AO_LOBI	46	59	34	34	34	34	24	24	24	24	Limestone	C	1	X	0	X	0	X	0	X	0	C	1	X	0	X	0	X	0	X	0							P	1	Y			2
67	29_01_2017	TOOL	OYSTER	Oyster	AO_LOBI	27	44	30	30	30	30	23	23	23	23	Limestone	C	1	X	0	X	0	X	0	X	0	C	1	X	0	X	0	X	0	X	0							P	1	Y			2
68	29_01_2017	TOOL	OYSTER	Oyster	AO_LOBI	55	48	38	38	38	38	22	22	22	22	Limestone	C	1	X	0	X	0	X	0	X	0	C	2	X	0	X	0	X	0	C	1							P	1	Y			3
69	25_01_2017	TOOL	OYSTER	Oyster	KOH_BOI	78	67	29	31	28	31	20	25	31	31	Limestone	C	3	X	0	P	1	P	1	C	2	C	3	X	0	X	0	P	1	C	2							P	3		Y	O,S	6
70	25_01_2017	TOOL	OYSTER	Oyster	KOH_BOI	126	63	27	43	40	43	38	46	48	48	Limestone	C	3	X	0	X	0	X	0	C	2	C	3	X	0	X	0	X	0	C	1							P	2				4
71	05_02_2017	TOOL	OYSTER	Oyster	KOH_BOI	62	53	34	34	36	36	17	22	21	22	Limestone	C	3	X	0	P	1	X	0	C	2	C	3	X	0	X	0	X	0	C	2							P	3	Y	Y	O,S	6
72	03_02_2017	TOOL	OYSTER	Oyster	KOH_BOI	96	79	35	39	40	40	20	23	20	23	Limestone	C	1	X	0	P	2	X	0	C	3	C	2	X	0	P	1	X	0	C	3							P	3	Y	Y	O,S	6
73	03_02_2017	TOOL	OYSTER	Oyster	KOH_BOI	59	47	37	40	43	43	15	21	25	25	Limestone	C	2	X	0	X	0	X	0	X	0	C	2	X	0	X	0	X	0	X	0							P	2				2
74	03_02_2017	TOOL	OYSTER	Oyster	KOH_BOI	137	58	40	49	44	49	39	42	41	42	Limestone	C	2	P	1	X	0	X	0	C	1	C	1	C	3	X	0	C	1	C	1							E	2				7
75	03_02_2017	TOOL	OYSTER	Oyster	KOH_BOI	40	55	32	30	27	32	14	18	21	21	Limestone	F	4	X	0	X	0	X	0	X	0	F	4	X	0	X	0	X	0	X	0							P	3	Y			2
76	22_01_2017	TOOL	OYSTER	Oyster	KOH_BOI	194	75	42	45	44	45	44	45	42	45	Limestone	X	0	C	1	X	0	X	0	X	0	X	0	X	0	X	0	X	0	X	0							E	1				1
77	27_01_2017	TOOL	OYSTER	Oyster	KOH_BOI	147	57	41	51	51	51	36	44	36	44	Limestone	C	3	X	0	X	0	X	0	C	2	C	2	X	0	X	0	X	0	C	3							P	3				4
78	23_01_2017	TOOL	OYSTER	Oyster	KOH_BOI	110	61	34	43	45	45	34	30	28	34	Limestone	C	1	X	0	X	0	X	0	X	0	X	0	X	0	X	0	X	0	X	0							P	1				1
79	04_02_2017	TOOL	OYSTER	Oyster	KOH_BOI	82	66	38	45	41	45	25	27	24	27	Limestone	C	3	X	0	X	0	X	0	C	2	C	3	X	0	X	0	X	0	C	1							P	3				4
80	04_02_2017	TOOL	OYSTER	Oyster	KOH_BOI	58	58	33	47	42	47	21	23	20	23	Limestone	C	2	X	0	P	1	X	0	C	1	C	2	X	0	X	0	X	0	C	1							P	2				4
81	04_02_2017	TOOL	OYSTER	Oyster	KOH_BOI	66	44	34	39	33	39	29	31	27	31	Limestone	C	3	X	0	X	0	X	0	C	4	C	3	X	0	X	0	X	0	C	4							P	3				4
82	04_02_2017	TOOL	OYSTER	Oyster	KOH_BOI	46	64	27	35	38	38	12	20	19	20	Limestone	X	0	X	0	X	0	X	0	X	0	F	4	X	0	X	0	X	0	X	0							P	3				2
83	27_01_2017	TOOL	OYSTER	Oyster	KOH_BOI	44	63	30	42	36	42	16	17	14	17	Limestone	C	2	X	0	X	0	X	0	X	0	F	3	X	0	X	0	X	0	X	0							P	2				2
84	27_01_2017	TOOL	OYSTER	Oyster	KOH_BOI	94	52	41	40	33	41	38	38	41	41	Limestone	C	2	X	0	X	0	X	0	C	2	X	0	X	0	X	0	X	0	X	0							P	2				4
85	27_01_2017	TOOL	OYSTER	Oyster	KOH_BOI	51	39	29	30	27	30	27	30	29	30	Limestone	C	2	X	0	X	0	X	0	C	1	C	2	X	0	X	0	X	0	X	0							P	2				3
86	27_01_2017	TOOL	OYSTER	Oyster	KOH_BOI	41	39	28	30	30	30	29	29	24	29	Limestone	C	3	C	2	X	0	X	0	X	0	C	2	X	0	P	1	X	0	X	0							P	2		Y	O,S	3
87	03_02_2017	TOOL	OYSTER	Oyster	KOH_BOI	130	71	46	46	46	46	35	35	35	35	Limestone	C	2	X	0	X	0	X	0	X	0	X	0	X	0	P	1	X	0	X	0							P	2	Y	Y	O,S	1
88	03_02_2017	TOOL	OYSTER	Oyster	KOH_BOI	142	62	43	43	43	43	36	36	36	36	Limestone	C	3	X	0	X	0	X	0	X	0	C	1	X	0	X	0	X	0	X	0							P	2	Y			4
89	23_01_2017	TOOL	OYSTER	Oyster	KOH_BOI	79	55	41	41	41	41	30	30	30	30	Limestone	C	1	X	0	X	0	X	0	X	0	X	0	X	0	X	0	X	0	X	0							P	1	Y			1
90	23_01_2017	TOOL	OYSTER	Oyster	KOH_BOI	88	55	40	40	40	40	39	39	39	39	Limestone	C	1	X	0	X	0	X	0	C	1	X	0	X	0	X	0	X	0	X	0							P	2	Y			2
91	27_01_2017	TOOL	OYSTER	Oyster	KOH_BOI	82	63	39	39	39	39	18	18	18	18	Limestone	C	2	X	0	X	0	X	0	X	0	C	2	X	0	X	0	X	0	X	0							P	2	Y			2
92	27_01_2017	TOOL	OYSTER	Oyster	KOH_BOI	128	55	33	33	33	33	28	28	28	28	Limestone	C	1	X	0	X	0	X	0	C	1	C	1	X	0	X	0	X	0	C	1							P	2	Y			2
93	27_01_2017	TOOL	OYSTER	Oyster	KOH_BOI	127	67	48	48	48	48	25	25	25	25	Limestone	C	2	X	0	X	0	X	0	C	2	C	2	X	0	X	0	X	0	C	2							P	2	Y			2
94	27_01_2017	TOOL	OYSTER	Oyster	KOH_BOI	78	70	20	20	20	20	18	18	18	18	Limestone	C	3	X	0	C	1	X	0	C	3	C	2	X	0	X	0	X	0	C	2							P	3	Y	Y	O,S	3
95	09_02_2017	TOOL	THAIS	Thais	AO_LOBI	542	132	60	88	91	91	32	35	36	36	Limestone	X	0	X	0	P	1	X	0	X	0	X	0	X	0	P	1	X	0	X	0							F	1				2
96	29_01_2017	TOOL	THAIS	Thais	AO_LOBI	952	134	99	89	109	109	41	49	52	52	Limestone	X	0	X	0	P	2	X	0	X	0	X	0	X	0	P	1	X	0	X	0							F	2				2
97	29_01_2017	TOOL	THAIS	Thais	AO_LOBI	627	139	76	112	99	112	44	31	27	44	Limestone	X	0	X	0	P	1	X	0	X	0	X	0	X	0	P	1	X	0	X	0							F	1				2
98	09_02_2017	TOOL	THAIS	Thais	AO_LOBI	508	95	79	79	79	79	87	87	87	87	Limestone	X	0	X	0	P	2	X	0	X	0	X	0	X	0	X	0	X	0	X	0							F	2	Y			1
99	29_01_2017	TOOL	THAIS	Thais	AO_LOBI	2300	193	146	146	146	146	87	87	87	87	Limestone	C	1	X	0	P	1	P	1	X	0	X	0	X	0	P	1	P	1	X	0							F	1	Y			1
100	29_01_2017	TOOL	THAIS	Thais	AO_LOBI	2400	166	143	143	143	143	83	83	83	83	Limestone	X	0	X	0	P	1	p	1	X	0	X	0	X	0	P	1	X	0	X	0							F	1	Y			2
101	29_01_2017	TOOL	THAIS	Thais	AO_LOBI	630	132	113	113	113	113	42	42	42	42	Limestone	C	1	X	0	P	1	X	0	X	0	X	0	X	0	P	1	X	0	X	0							F	1	Y			4
102	29_01_2017	TOOL	THAIS	Thais	AO_LOBI	957	137	108	108	108	108	54	54	54	54	Limestone	c	1	X	0	P	1	X	0	X	0	X	0	X	0	P	1	X	0	C	1							F	1	Y			2
103	29_01_2017	TOOL	THAIS	Thais	AO_LOBI	748	123	87	87	87	87	78	78	78	78	Limestone	X	0	X	0	P	2	X	0	X	0	X	0	X	0	P	1	P	1	X	0							F	2	Y			2
104	04_02_2017	TOOL	THAIS	Thais	KOH_BOI	479	96	67	83	79	83	46	41	35	46	Limestone	X	0	X	0	P	4	X	0	X	0	X	0	X	0	P	4	P	1	X	0	40	35	10	30	28	7	F	4				2
105	04_02_2017	TOOL	THAIS	Thais	KOH_BOI	919	122	92	95	80	95	67	70	66	70	Limestone	X	0	X	0	P	4	P	1	X	0	X	0	X	0	P	4	X	0	X	0	40	25	6	30	20	5	F	4				3
106	04_02_2017	TOOL	THAIS	Thais	KOH_BOI	758	104	74	80	72	80	64	55	59	64	Granite	X	0	X	0	P	4	X	0	X	0	X	0	X	0	P	4	X	0	X	0	60	35	13	50	20	12	F	4				2
107	27_01_2017	TOOL	THAIS	Thais	KOH_BOI	627	92	68	72	74	74	53	63	69	69	Limestone	X	0	P	3	P	4	X	0	X	0	X	0	X	0	P	4	X	0	X	0	38	29	7				F	4				3
108	05_02_2017	TOOL	THAIS	Thais	KOH_BOI	811	136	81	104	94	104	57	51	37	57	Limestone	X	0	X	0	P	2	X	0	X	0	X	0	X	0	P	1	X	0	X	0							F	2				2
109	23_01_2017	TOOL	THAIS	Thais	KOH_BOI	1064	128	84	99	100	100	61	57	51	61	Limestone	X	0	X	0	P	4	X	0	X	0	X	0	P	1	P	1	X	0	X	0	31	31	5				F	4				3
110	23_01_2017	TOOL	THAIS	Thais	KOH_BOI	689	134	75	84	84	84	55	58	52	58	Limestone	X	0	F	4	P	3	X	0	X	0	X	0	X	0	P	1	X	0	X	0							F	3				2
111	03_02_2017	TOOL	THAIS	Thais	KOH_BOI	1371	146	96	123	92	123	71	65	56	71	Limestone	X	0	X	0	P	4	X	0	X	0	X	0	X	0	P	4	X	0	X	0	63	63	9	57	45	7	F	4				2
112	03_02_2017	TOOL	THAIS	Thais	KOH_BOI	992	162	74	86	82	86	54	55	62	62	Limestone	X	0	P	1	P	4	X	0	X	0	X	0	X	0	P	4	X	0	X	0	57	42	7	45	34	6	F	4				2
113	04_02_2017	TOOL	THAIS	Thais	KOH_BOI	1110	148	89	108	79	108	58	71	54	71	Limestone	X	0	X	0	P	4	X	0	X	0	C	1	X	0	P	4	X	0	X	0	60	45	13	41	38	3	F	4				2
114	05_02_2017	TOOL	THAIS	Thais	KOH_BOI	642	140	53	83	77	77	44	46	47	47	Limestone	X	0	C	1	P	4	C	1	X	0	X	0	X	0	P	4	X	0	X	0	45	27	4	36	20	5	F	4				4
115	03_02_2017	TOOL	THAIS	Thais	KOH_BOI	766	142	102	102	102	102	44	44	44	44	Limestone	X	0	X	0	P	3	X	0	X	0	X	0	X	0	X	0	X	0	X	0							F	3	Y			2
